# Supplementary material for: N6-methyladenosine modification and the YTHDF2 reader protein play cell type specific roles in lytic viral gene expression during Kaposi's sarcoma-associated herpesvirus infection
Source: PLoS Pathog. 2018 Apr 16;14(4):e1006995. doi: 10.1371/journal.ppat.1006995 (PMC5919695; doi:10.1371/journal.ppat.1006995)
Supplement: S2 Table — (XLSX) [file ppat.1006995.s007.xlsx]

## Sheet: human_Union_induced_FC4_genes
chr	peak_start	peak_end	Refseq_ID	Symbol
chr1	135116	135323	NR_039983	JB137814
chr1	327999	328155	NR_028327	DQ599872
chr1	955520	955781	NM_198576	BC033949
chr1	990382	991112	NM_198576	BC033949
chr1	1017669	1017921	NM_017891	AK128833
chr1	1017985	1018330	NM_017891	AK128833
chr1	1167670	1168912	NM_080605	B3GALT6
chr1	1169963	1170309	NM_080605	B3GALT6
chr1	1209060	1209196	NM_194458	UBE2J2
chr1	1243168	1243301	NM_030649	ACAP3
chr1	1263753	1264041	NM_001029885	GLTPD1
chr1	1310352	1310660	NM_001127229	AURKAIP1
chr1	1321229	1321644	NM_030937	CCNL2
chr1	1322268	1322718	NM_030937	CCNL2
chr1	1334533	1334698	NM_001039577	CCNL2
chr1	1550783	1551039	NR_033183	MIB2
chr1	1596536	1597286	NM_001110781	SLC35E2B
chr1	1682815	1683072	NM_001198994	NADK
chr1	1822282	1822457	NM_002074	GNB1
chr1	2116126	2116367	NM_001282672	NA
chr1	2160805	2161083	NM_003036	SKI
chr1	2238565	2238844	NM_003036	SKI
chr1	3406544	3406873	NM_001409	MEGF6
chr1	3773462	3773755	NM_014704	CEP104
chr1	6284691	6285210	NM_012405	ICMT
chr1	6309018	6309531	NM_207370	GPR153
chr1	6309655	6310078	NM_207370	GPR153
chr1	6453621	6453756	NM_007274	ACOT7
chr1	6584617	6584781	NM_024654	NOL9
chr1	6641003	6641187	NM_005341	ZBTB48
chr1	6649079	6649298	NM_005341	ZBTB48
chr1	6653339	6653687	NM_014851	KLHL21
chr1	6659123	6659529	NM_014851	KLHL21
chr1	6662320	6662565	NM_014851	KLHL21
chr1	6681614	6681981	NM_153812	PHF13
chr1	6693017	6693284	NM_001195753	THAP3
chr1	8021776	8021923	NM_007262	AX747125
chr1	8418290	8418522	NM_001042681	RERE
chr1	8421307	8421517	NM_001042681	RERE
chr1	8934832	8935076	NM_001428	ENO1
chr1	8938591	8938770	NM_001428	ENO1
chr1	9304987	9305438	NM_001282587	NA
chr1	9324058	9324471	NM_004285	H6PD
chr1	9352969	9353184	NM_025106	SPSB1
chr1	9415807	9416714	NM_025106	SPSB1
chr1	9427459	9427739	NM_025106	SPSB1
chr1	9599553	9599723	NM_032315	SLC25A33
chr1	9673198	9673367	NM_001130924	TMEM201
chr1	9883798	9883981	NM_001009566	CLSTN1
chr1	10510262	10510398	NM_001302	CORT
chr1	10713791	10714000	NM_017766	CASZ1
chr1	11072715	11072879	NM_007375	TARDBP
chr1	11083403	11083625	NM_007375	TARDBP
chr1	11119923	11120081	NM_003132	SRM
chr1	11850238	11850839	NM_005957	MTHFR
chr1	11985600	11986435	NM_138346	KIAA2013
chr1	12035051	12035377	NM_000302	PLOD1
chr1	12071700	12071968	NM_001127660	MFN2
chr1	15546002	15546503	NM_001136218	TMEM51
chr1	15546614	15546826	NM_001136218	TMEM51
chr1	15894592	15894767	NR_109898	NA
chr1	15943987	15944169	NM_032341	DQ573015
chr1	15987413	15987687	NM_006511	DDI2
chr1	16053575	16053961	NM_015164	PLEKHM2
chr1	16174362	16174521	NM_015001	SPEN
chr1	16199523	16199713	NM_015001	SPEN
chr1	16202659	16202900	NM_015001	SPEN
chr1	16266220	16266417	NM_015001	SPEN
chr1	16474868	16475161	NM_004431	EPHA2
chr1	16475230	16475381	NM_004431	EPHA2
chr1	16482314	16482554	NM_004431	EPHA2
chr1	16558274	16558477	NM_030907	RSG1
chr1	16577082	16577453	NM_018994	FBXO42
chr1	16693740	16693902	NR_073503	AL832937
chr1	16721639	16721842	NM_001114600	SZRD1
chr1	16974499	16974642	NR_027504	MST1P2
chr1	17371291	17371476	NM_003000	SDHB
chr1	17380389	17380574	NM_003000	SDHB
chr1	18023682	18024010	NM_018125	ARHGEF10L
chr1	19282617	19283119	NM_001136265	IFFO2
chr1	19536545	19536739	NM_020765	AX747516
chr1	19545621	19545826	NM_015047	EMC1
chr1	19585280	19585460	NM_016183	MRTO4
chr1	19655148	19655755	NM_001040126	PQLC2
chr1	19746166	19746334	NM_004930	CAPZB
chr1	19811871	19812039	NM_001206541	NA
chr1	19923493	19923681	NM_001204089	MINOS1-NBL1
chr1	19970825	19970960	NM_005380	NBL1
chr1	19983533	19983811	NM_005380	NBL1
chr1	20009434	20009660	NM_181719	TMCO4
chr1	20826538	20826969	NM_024544	MUL1
chr1	20915505	20915688	NM_001785	CDA
chr1	21268249	21268392	NM_001198801	EIF4G3
chr1	21546198	21546497	NM_001113348	ECE1
chr1	21616556	21616695	NM_001113349	ECE1
chr1	22356883	22357213	NR_023919	LINC00339
chr1	22854297	22854448	NM_014870	ZBTB40
chr1	22855451	22855730	NM_014870	ZBTB40
chr1	23037350	23037599	NM_017449	EPHB2
chr1	23110891	23111327	NM_017449	EPHB2
chr1	23240140	23240624	NM_017449	EPHB2
chr1	23415148	23415559	NM_001142546	LUZP1
chr1	23689154	23689341	NM_030634	ZNF436
chr1	24069967	24070136	NM_003198	TCEB3
chr1	24104936	24105106	NM_020362	PITHD1
chr1	24684673	24684952	NM_178122	STPG1
chr1	25071885	25072150	NM_013943	Z24749
chr1	25664813	25664958	NM_014313	TMEM50A
chr1	25893845	25894291	NM_015627	LDLRAP1
chr1	26126720	26126853	NM_020451	SEPN1
chr1	26189863	26190250	NM_178422	PAQR7
chr1	26231119	26231246	NM_001145454	STMN1
chr1	26288017	26288280	NM_000437	PAFAH2
chr1	26606568	26606728	NM_031286	SH3BGRL3
chr1	26795474	26795674	NM_205861	DHDDS
chr1	26798938	26799153	NM_005517	HMGN2
chr1	27022527	27022765	NM_006015	ARID1A
chr1	27022887	27023620	NM_006015	ARID1A
chr1	27105866	27106194	NM_006015	ARID1A
chr1	27106370	27107294	NM_006015	ARID1A
chr1	27223817	27224055	NM_022078	GPATCH3
chr1	27248259	27248415	NM_006600	NUDC
chr1	27873883	27874383	NM_001029882	AHDC1
chr1	27874936	27875943	NM_001029882	AHDC1
chr1	27876032	27876699	NM_001029882	AHDC1
chr1	27877310	27877878	NM_001029882	AHDC1
chr1	28157286	28157450	NM_002713	PPP1R8
chr1	28559390	28559514	NM_014280	DNAJC8
chr1	28562632	28562926	NM_178190	ATPIF1
chr1	28586042	28586199	NM_031459	SESN2
chr1	28607377	28607688	NM_031459	SESN2
chr1	28660992	28661254	NM_017638	MED18
chr1	28844762	28844914	NM_001269	RCC1
chr1	28920350	28920780	NM_152304	RAB42
chr1	29040756	29041062	NM_024482	GMEB1
chr1	29069806	29070392	NM_001173128	YTHDF2
chr1	29213633	29213799	NM_001166007	EPB41
chr1	29313913	29314281	NM_203342	EPB41
chr1	29447794	29447976	NM_001171868	TMEM200B
chr1	32403600	32403945	NM_080391	PTP4A2
chr1	32636443	32636755	NM_012316	KPNA6
chr1	32645296	32645479	NM_175852	TXLNA
chr1	32681935	32682264	NM_019118	TMEM234
chr1	32800076	32800210	NR_052852	MARCKSL1
chr1	32801620	32801824	NM_023009	MARCKSL1
chr1	32841860	32842077	NR_125352	NA
chr1	33116802	33116953	NM_001135255	RBBP4
chr1	33282741	33282952	NM_003680	YARS
chr1	33402520	33402819	NM_001127361	RNF19B
chr1	33502293	33502515	NR_037592	AK2
chr1	33765043	33765250	NM_152493	ZNF362
chr1	33790281	33790556	NM_198040	PHC2
chr1	33958949	33959137	NM_145238	ZSCAN20
chr1	35320927	35321418	NM_001164825	SMIM12
chr1	35972499	35972635	NM_024874	KIAA0319L
chr1	36026000	36026226	NM_014284	NCDN
chr1	36184316	36184624	NM_152374	C1orf216
chr1	36554490	36554634	NM_017825	ADPRHL2
chr1	36602633	36602810	NR_073097	NA
chr1	36614895	36615083	NR_073097	NA
chr1	36621761	36621954	NM_001286366	NA
chr1	36787669	36788336	NR_130899	NA
chr1	36789020	36789214	NR_130899	NA
chr1	36851346	36851485	NM_001282547	NA
chr1	36859316	36859845	NM_032881	LSM10
chr1	36863324	36863501	NM_032881	LSM10
chr1	38265449	38265837	NM_152496	MANEAL
chr1	38471040	38471173	NM_004468	FHL3
chr1	39338906	39339019	NR_037632	NA
chr1	39492030	39492167	NM_004552	NDUFS5
chr1	39877227	39877361	NM_015038	KIAA0754
chr1	39877605	39877890	NM_015038	KIAA0754
chr1	39879860	39880086	NM_015038	KIAA0754
chr1	39957324	39957651	NM_181809	BMP8A
chr1	40236564	40236782	NM_022120	OXCT2
chr1	43148062	43148443	NM_004559	YBX1
chr1	43424283	43424545	NM_006516	SLC2A1
chr1	43637798	43637949	NM_006824	DL489965
chr1	43831236	43831385	NR_046117	ELOVL1
chr1	43833527	43833689	NR_046117	ELOVL1
chr1	43996552	43996761	NM_130440	PTPRF
chr1	44170168	44170460	NM_014663	KDM4A
chr1	44402608	44402866	NM_001136215	ARTN
chr1	44412642	44412969	NM_014652	IPO13
chr1	44415333	44415855	NM_014652	IPO13
chr1	44435681	44435820	NM_001039589	DPH2
chr1	44440617	44440796	NM_001039457	ATP6V0B
chr1	44456035	44456359	NM_001005417	B4GALT2
chr1	44496991	44497115	NR_048549	NA
chr1	45241207	45241369	NM_001012	RPS8
chr1	45808899	45809160	NM_025077	TOE1
chr1	46685387	46685772	NM_001243766	POMGNT1
chr1	47078909	47079103	NM_145279	MOB3C
chr1	47082338	47082497	NM_201403	MKNK1
chr1	47184363	47184794	NM_014774	EFCAB14
chr1	47904970	47905253	NM_004474	FOXD2
chr1	51425743	51425907	NM_007051	FAF1
chr1	51434725	51435107	NM_001262	CDKN2C
chr1	51736831	51737093	NM_014372	RNF11
chr1	52344021	52344391	NM_002525	NRD1
chr1	52456244	52456363	NM_002867	RAB3B
chr1	52497978	52498288	NR_046406	NA
chr1	53018567	53018772	NM_001009881	ZCCHC11
chr1	53153223	53153787	NM_023077	SELRC1
chr1	53704016	53704185	NM_002370	MAGOH
chr1	54411196	54411360	NM_016126	HSPB11
chr1	54640113	54640346	NM_001031672	CYB5RL
chr1	54665867	54666031	NM_016491	MRPL37
chr1	54871860	54872063	NM_018070	SSBP3
chr1	55207606	55207839	NM_001291333	NA
chr1	55224301	55224504	NM_152268	PARS2
chr1	55317618	55317961	NM_014762	DHCR24
chr1	55352625	55352860	NM_014762	DHCR24
chr1	55534384	55534631	NM_015306	USP24
chr1	59247413	59247905	NM_002228	JUN
chr1	64239703	64240014	NM_001083592	ROR1
chr1	64643166	64643350	NM_005012	ROR1
chr1	65432030	65432183	NM_002227	BC035370
chr1	67390386	67390765	NM_001146110	MIER1
chr1	67895905	67896064	NM_015640	SERBP1
chr1	68150893	68151139	NM_001199742	GADD45A
chr1	68298988	68299107	NM_018841	GNG12
chr1	68698045	68698197	NM_024911	WLS
chr1	75198874	75199001	NR_027962	TYW3
chr1	78353546	78353755	NR_103535	NA
chr1	78956759	78956956	NM_001039585	PTGFR
chr1	82456091	82456228	NM_001297705	NA
chr1	84944958	84945117	NM_025065	SPATA1
chr1	85666216	85666506	NM_032184	SYDE2
chr1	86046419	86046675	NM_001554	AL832891
chr1	86048807	86048996	NM_001554	AL832891
chr1	87379661	87379788	NM_004261	2017-09-15
chr1	87794178	87794386	NM_006769	LMO4
chr1	87794575	87794811	NM_006769	LMO4
chr1	89299026	89299166	NM_006256	PKN2
chr1	90178534	90178748	NM_032270	LRRC8C
chr1	90286618	90286807	NM_001134479	LRRC8D
chr1	94047905	94048429	NM_003567	BCAR3
chr1	94147173	94147388	NM_003567	BCAR3
chr1	94639456	94640206	NM_004815	ARHGAP29
chr1	95392480	95392695	NM_001286055	NA
chr1	95709918	95710193	NM_001199691	TMEM56-RWDD3
chr1	100503659	100503790	NM_033055	HIAT1
chr1	104616047	104616268	NR_033990	LOC100129138
chr1	107599391	107600151	NM_018137	PRMT6
chr1	107600291	107600536	NM_018137	PRMT6
chr1	109757228	109757670	NR_034072	SARS
chr1	109817079	109817422	NM_001408	CELSR2
chr1	109968904	109969066	NM_001199772	PSMA5
chr1	110033972	110034201	NM_153340	ATXN7L2
chr1	110135014	110135177	NM_006496	GNAI3
chr1	110453480	110453697	NM_172212	CSF1
chr1	110465801	110466485	NM_172212	CSF1
chr1	110471489	110472527	NM_000757	CSF1
chr1	110596436	110596589	NR_073071	NA
chr1	110882678	110883041	NM_001201545	RBM15
chr1	110883399	110883955	NM_001201545	RBM15
chr1	110884582	110884833	NM_001201545	RBM15
chr1	113459993	113460159	NM_003051	BC037540
chr1	113471934	113472070	NM_003051	BC037540
chr1	113498619	113498825	NM_003051	BC037540
chr1	113499265	113499499	NR_103744	NA
chr1	114184631	114184933	NM_001142782	MAGI3
chr1	115828722	115829453	NM_002506	NGF
chr1	115836259	115836390	NM_002506	NGF
chr1	116234099	116234328	NM_001172412	BC043254
chr1	116915887	116916076	NM_000701	ATP1A1
chr1	117503955	117504246	NM_020440	PTGFRN
chr1	117529470	117529770	NM_020440	PTGFRN
chr1	117660760	117661094	NM_001145635	TRIM45
chr1	118065596	118065803	NM_006699	MAN1A2
chr1	119426456	119426874	NM_152380	TBX15
chr1	120166287	120166781	NM_001080470	ZNF697
chr1	120254522	120254729	NM_006623	PHGDH
chr1	120457370	120457705	NM_024408	NOTCH2
chr1	120457870	120458031	NM_024408	NOTCH2
chr1	120612082	120612232	NM_024408	NOTCH2
chr1	120839002	120839256	NM_001100910	FAM72B
chr1	143912859	143913125	NM_207418	AX746564
chr1	145209141	145209338	NM_203458	BX647792
chr1	145507651	145507781	NM_005105	RBM8A
chr1	145514638	145514810	NR_104034	NA
chr1	145522599	145522745	NR_073493	NA
chr1	147096239	147096474	NM_004326	BCL9
chr1	148928290	148928486	NR_027356	LOC645166
chr1	149804216	149804374	NM_001034077	NA
chr1	149832571	149832729	NM_001034077	NA
chr1	149871119	149871318	NM_016074	BOLA1
chr1	149871606	149872237	NM_016074	BOLA1
chr1	149915961	149916179	NM_020205	OTUD7B
chr1	150131373	150131797	NM_016274	PLEKHO1
chr1	150208311	150208439	NM_001136478	ANP32E
chr1	150266307	150266509	NM_018997	MRPS21
chr1	150445202	150445662	NM_001297673	NA
chr1	150521889	150522030	NM_019032	ADAMTSL4
chr1	150551363	150552062	NM_182763	MCL1
chr1	150601898	150602071	NM_004436	ENSA
chr1	150620740	150620994	NM_018178	GOLPH3L
chr1	150933156	150933500	NM_012432	SETDB1
chr1	151025438	151025787	NM_001038707	CDC42SE1
chr1	151254784	151254918	NM_020832	HV592982
chr1	151259040	151259282	NM_020832	HV592982
chr1	151372030	151372204	NM_002796	PSMB4
chr1	151512795	151512929	NM_001301317	NA
chr1	151881797	151881968	NM_053055	THEM4
chr1	151966183	151966332	NM_002966	S100A10
chr1	152006196	152006371	NM_005620	S100A11
chr1	152009335	152009483	NM_005620	S100A11
chr1	152188050	152188358	NM_001009931	HRNR
chr1	152192946	152193064	NM_001009931	HRNR
chr1	152280935	152281318	NM_002016	FLG
chr1	152285848	152286208	NM_002016	FLG
chr1	153507651	153507923	NM_014624	S100A6
chr1	153508340	153508480	NM_014624	S100A6
chr1	153517163	153517346	NM_019554	S100A4
chr1	153537926	153538038	NM_005978	S100A2
chr1	153585386	153585548	NM_080388	S100A16
chr1	153642327	153642448	NM_001267809	ILF2
chr1	153642613	153642804	NM_001267809	ILF2
chr1	153748264	153748450	NM_024330	SLC27A3
chr1	153949917	153950155	NM_006694	JTB
chr1	154155499	154155665	NR_103461	TPM3
chr1	154298000	154298164	NM_001005855	ATP8B2
chr1	154321560	154321905	NM_020452	ATP8B2
chr1	154377931	154378063	NM_000565	IL6R
chr1	154437988	154438239	NM_000565	IL6R
chr1	154522607	154522914	NM_017582	UBE2Q1
chr1	154530981	154531132	NM_017582	UBE2Q1
chr1	154557208	154557394	NM_001111	ADAR
chr1	154573687	154574139	NM_001111	ADAR
chr1	154580457	154580648	NM_001111	ADAR
chr1	154942974	154943203	NM_001130040	SHC1
chr1	154946702	154946833	NM_001202859	SHC1
chr1	154955828	154955984	NM_025207	FLAD1
chr1	154961001	154961264	NM_201398	FLAD1
chr1	154987361	154988136	NR_046206	NA
chr1	154988737	154989333	NR_046206	NA
chr1	155100368	155100517	NM_004428	EFNA1
chr1	155112566	155112757	NM_018973	DPM3
chr1	155179013	155179176	NM_002455	MTX1
chr1	155183660	155183872	NR_002188	GBAP1
chr1	155184002	155184153	NR_002188	GBAP1
chr1	155204287	155204499	NM_001171811	GBAP1
chr1	155204610	155204789	NM_001171811	GBAP1
chr1	155247374	155247538	NR_073074	HCN3
chr1	155278653	155278848	NM_001135821	FDPS
chr1	155408550	155408798	NM_018489	BC041646
chr1	155532793	155532996	NR_027023	BC017347
chr1	155533064	155533333	NR_027023	BC017347
chr1	155583882	155584355	NR_046295	MSTO1
chr1	155719744	155720208	NM_001282856	NA
chr1	155883082	155883217	NM_014949	KIAA0907
chr1	155904068	155904188	NM_014949	KIAA0907
chr1	156024579	156024768	NM_001145264	LAMTOR2
chr1	156046365	156047191	NM_001093725	MEX3A
chr1	156084476	156084815	NM_170707	LMNA
chr1	156235845	156236140	NM_015327	SMG5
chr1	156252423	156252592	NM_015327	SMG5
chr1	156261337	156261595	NR_026678	NA
chr1	156675220	156675361	NM_001878	CRABP2
chr1	156696705	156697020	NM_030980	ISG20L2
chr1	156721139	156721477	NM_004494	HDGF
chr1	156737342	156737545	NM_005973	PRCC
chr1	156756438	156756649	NM_005973	PRCC
chr1	157094655	157094944	NM_001145312	ETV3
chr1	157095329	157095742	NM_001145312	ETV3
chr1	157963104	157963244	NM_001286349	NA
chr1	158064528	158065037	NM_001286349	NA
chr1	159890138	159890394	NM_001277224	TAGLN2
chr1	160001276	160001474	NM_145167	PIGM
chr1	160068269	160068420	NM_052868	AK093299
chr1	160175181	160175353	NR_123725	NA
chr1	160209693	160209940	NR_028106	NA
chr1	160231950	160232295	NR_028105	NA
chr1	160394938	160395166	NM_020335	VANGL2
chr1	161071969	161072262	NM_012394	PFDN2
chr1	161087683	161087824	NM_012394	PFDN2
chr1	161141385	161141512	NM_001199874	B4GALT3
chr1	161172177	161172306	NM_001166159	NDUFS2
chr1	161284190	161284311	NR_103459	SDHC
chr1	162531397	162531637	NM_003115	UAP1
chr1	166818500	166818734	NM_017542	POGK
chr1	166821830	166822059	NM_017542	POGK
chr1	167190136	167190269	NR_037163	NA
chr1	167691223	167691391	NM_003953	MPZL1
chr1	167905952	167906101	NM_018442	DCAF6
chr1	168054217	168054397	NM_001267614	GPR161
chr1	168054634	168055046	NM_001267614	GPR161
chr1	171510285	171510469	NM_015172	PRRC2C
chr1	171765722	171765987	NM_015935	METTL13
chr1	172411649	172411856	NM_002642	PIGC
chr1	178427277	178427522	NM_170692	RASAL2
chr1	178885450	178885801	NM_152663	RALGPS2
chr1	179041394	179041599	NM_014864	FAM20B
chr1	179064330	179064567	NM_022371	DD413682
chr1	179076869	179077183	NM_001168236	ABL2
chr1	179077347	179077597	NM_001168236	ABL2
chr1	179077812	179078059	NM_001168236	ABL2
chr1	179783509	179783707	NM_173509	FAM163A
chr1	179815247	179815476	NM_145034	TOR1AIP2
chr1	180124028	180124194	NM_001004128	QSOX1
chr1	180471259	180471711	NM_032360	ACBD6
chr1	180601172	180601316	NM_004736	XPR1
chr1	180853436	180853605	NM_004736	XPR1
chr1	181024481	181024660	NM_001195035	MR1
chr1	181058089	181059224	NM_016545	BC039493
chr1	182992595	182993135	NM_002293	LAMC1
chr1	183111776	183112048	NM_002293	LAMC1
chr1	183604615	183604893	NM_005717	ARPC5
chr1	184020812	184021011	NR_125335	NA
chr1	184943411	184943567	NM_052966	FAM129A
chr1	185286216	185286378	NM_006469	IVNS1ABP
chr1	200378127	200378624	NM_012482	ZNF281
chr1	200378683	200378883	NM_012482	ZNF281
chr1	201159958	201160129	NM_001164586	IGFN1
chr1	201175287	201175876	NM_001164586	IGFN1
chr1	201184725	201185079	NM_001164586	IGFN1
chr1	201465324	201465492	NM_001193572	CSRP1
chr1	201751662	201751964	NM_020443	NAV1
chr1	201789099	201789453	NM_020443	NAV1
chr1	201790859	201791123	NM_020443	NAV1
chr1	201845161	201845492	NM_018085	IPO9
chr1	201924666	201924778	NM_006335	TIMM17A
chr1	201926407	201926532	NM_006335	TIMM17A
chr1	201984376	201984920	NM_004433	ELF3
chr1	202896197	202896330	NM_021633	KLHL12
chr1	203830707	203830870	NR_130746	NA
chr1	204095104	204095470	NM_005686	AK316092
chr1	204191194	204191648	NM_014935	PLEKHA6
chr1	204378783	204378961	NM_032833	PPP1R15B
chr1	204518437	204518739	NM_002393	AK097184
chr1	205138476	205138764	NM_199462	DSTYK
chr1	205272557	205272741	NM_030952	NUAK2
chr1	205719181	205719360	NM_022731	NUCKS1
chr1	205782125	205782283	NM_173854	AX748016
chr1	206138474	206138739	NM_001287385	NA
chr1	206643815	206643980	NM_001193322	IKBKE
chr1	206808898	206809069	NM_001004023	DYRK3
chr1	206906035	206906270	NM_004759	MAPKAPK2
chr1	208200495	208200636	NM_025179	PLXNA2
chr1	208390201	208390487	NM_025179	PLXNA2
chr1	208390966	208391134	NM_025179	PLXNA2
chr1	211545733	211546100	NM_001033910	TRAF5
chr1	211848803	211848937	NM_001204182	NEK2
chr1	212502521	212502646	NM_006243	PPP2R5A
chr1	212782111	212782301	NM_001040619	ATF3
chr1	213031791	213032132	NM_014053	FLVCR1
chr1	214556736	214557018	NM_005401	BC171896
chr1	214818883	214819219	NM_016343	CENPF
chr1	215740730	215740922	NM_016121	KCTD3
chr1	217604428	217604648	NM_018040	GPATCH2
chr1	217793290	217793521	NM_018040	GPATCH2
chr1	220863730	220863919	NM_024709	C1orf115
chr1	221057581	221058178	NM_021958	HLX
chr1	222803197	222803410	NM_198551	MIA3
chr1	223968293	223968593	NM_005426	DQ599872
chr1	224033433	224033615	NM_005426	DQ599872
chr1	224301841	224302033	NR_049764	FBXO28
chr1	224370915	224371115	NM_003676	DEGS1
chr1	224380199	224380424	NM_003676	DEGS1
chr1	224577235	224577547	NM_001115113	WDR26
chr1	224621783	224622026	NM_001115113	WDR26
chr1	226074275	226074475	NM_020997	LEFTY1
chr1	226173023	226173297	NM_152608	SDE2
chr1	226175600	226175953	NM_152608	SDE2
chr1	226250429	226250609	NR_002315	NA
chr1	226595543	226595777	NM_001618	AK055856
chr1	226923448	226923742	NM_002221	ITPKB
chr1	226924268	226924625	NM_002221	ITPKB
chr1	227128002	227128229	NM_020247	BC039356
chr1	227152706	227153026	NM_020247	BC039356
chr1	227505437	227505697	NM_003607	CDC42BPA
chr1	227919196	227919379	NM_001161465	JMJD4
chr1	227920154	227920402	NR_024486	LOC100130093
chr1	227935686	227935971	NM_053052	SNAP47
chr1	227968464	227968750	NM_053052	SNAP47
chr1	228327963	228328140	NM_000858	GUK1
chr1	228548333	228548663	NM_052843	OBSCN
chr1	228582187	228582694	NM_145214	TRIM11
chr1	229729937	229730760	NM_014409	TAF5L
chr1	230202969	230203207	NR_120373	NA
chr1	230415051	230415689	NM_004481	GALNT2
chr1	230458780	230459279	NM_001258311	PGBD5
chr1	231155579	231155787	NM_198552	FAM89A
chr1	231471520	231471742	NM_175876	EXOC8
chr1	231472519	231473016	NM_175876	EXOC8
chr1	231557321	231558014	NM_022051	EGLN1
chr1	233393862	233394287	NM_014801	AK054726
chr1	233463473	233463792	NM_032435	KIAA1804
chr1	233464254	233464511	NM_032435	KIAA1804
chr1	233518153	233518521	NM_032435	KIAA1804
chr1	234742784	234743522	NM_001077397	BC016972
chr1	234744583	234745275	NM_001077397	BC016972
chr1	235345324	235345536	NM_016374	ARID4B
chr1	238644585	238644737	NR_015407	LOC339535
chr1	240255575	240255805	NM_020066	FMN2
chr1	240256189	240256383	NM_020066	FMN2
chr1	240256423	240256740	NM_020066	FMN2
chr1	241803362	241803661	NM_014322	OPN3
chr1	242121507	242121718	NM_001290693	NA
chr1	244217853	244218665	NM_006352	AK310634
chr1	244868963	244869195	NR_123735	NA
chr1	245027031	245027525	NM_004501	HNRNPU
chr1	245865836	245866228	NM_018012	KIF26B
chr1	246810541	246811000	NM_152609	CNST
chr1	247463700	247464357	NM_032752	ZNF496
chr1	249106244	249106510	NM_030645	SH3BP5L
chr1	249141423	249141846	NM_024836	ZNF672
chr1	249141993	249142584	NM_024836	ZNF672
chr1	249144259	249144504	NM_001193328	ZNF692
chr1	249210995	249211146	NM_170725	PGBD2
chr1	249212298	249212541	NM_001017434	PGBD2
chr2	3391675	3392049	NM_016030	TRAPPC12
chr2	8701574	8702112	NR_110257	NA
chr2	8822199	8822363	NM_002166	ID2
chr2	9630335	9630583	NM_003183	ADAM17
chr2	9770470	9770711	NM_006826	BC051708
chr2	10536918	10537117	NM_134421	HPCAL1
chr2	11323202	11323439	NM_004850	ROCK2
chr2	11484417	11484743	NM_004850	ROCK2
chr2	15732017	15732145	NM_004939	AK093525
chr2	17934913	17935048	NM_024624	SMC6
chr2	18736415	18736770	NM_001199104	NT5C1B-RDH14
chr2	19551842	19552089	NM_145260	OSR1
chr2	20205574	20205943	NM_002381	MATN3
chr2	20251236	20251419	NM_014713	LAPTM4A
chr2	20401412	20401699	NM_001006946	SDC1
chr2	20402107	20402586	NM_001006946	SDC1
chr2	20424577	20424879	NM_002997	SDC1
chr2	20646841	20648063	NM_004040	RHOB
chr2	20648344	20648595	NM_004040	RHOB
chr2	24307476	24307709	NM_004881	TP53I3
chr2	24991145	24991355	NM_147223	NCOA1
chr2	25042347	25042650	NM_001199803	CENPO
chr2	25141346	25141685	NM_004036	ADCY3
chr2	25170281	25170513	NM_001198559	DNAJC27
chr2	26101155	26101342	NM_018263	ASXL2
chr2	26150052	26150363	NM_002254	KIF3C
chr2	26205166	26205327	NM_002254	KIF3C
chr2	26256983	26257151	NM_016131	RAB10
chr2	27001032	27001454	NM_017877	SLC35F6
chr2	27274539	27274723	NM_021831	AGBL5
chr2	27305514	27305738	NM_007046	EMILIN1
chr2	27305851	27305994	NM_007046	EMILIN1
chr2	27545278	27545415	NM_002437	MPV17
chr2	27549248	27549544	NM_001035521	GTF3C2
chr2	27566329	27566478	NM_001035521	GTF3C2
chr2	27593507	27593660	NR_049782	SNX17
chr2	27600208	27600535	NM_001201459	ZNF513
chr2	27604348	27604563	NM_177983	PPM1G
chr2	27850281	27850488	NM_001142683	CCDC121
chr2	28634971	28635728	NM_005253	FOSL2
chr2	28635840	28636185	NM_005253	FOSL2
chr2	29404495	29404732	NM_001287527	NA
chr2	31133584	31133839	NR_045602	NA
chr2	31361022	31361287	NR_045602	NA
chr2	32264747	32264863	NM_032574	DPY30
chr2	36583244	36583715	NM_016441	CRIM1
chr2	37873081	37873276	NM_001270437	CDC42EP3
chr2	38297961	38298380	NM_000104	CYP1B1
chr2	38604274	38604424	NR_024191	ATL2
chr2	38978368	38978495	NM_001195446	SRSF7
chr2	39103124	39103277	NM_001145450	MORN2
chr2	40655561	40655755	NM_001112802	SLC8A1
chr2	43451252	43451822	NM_006887	ZFP36L2
chr2	43453480	43453702	NM_006887	ZFP36L2
chr2	44428470	44428875	NM_002706	PPM1B
chr2	45878924	45879135	NM_005400	PRKCE
chr2	46411954	46412411	NM_005400	PRKCE
chr2	46524559	46524695	NM_001430	BC031304
chr2	46808048	46808276	NM_012249	RHOQ
chr2	47397817	47398003	NM_001305626	NA
chr2	47403437	47403639	NM_001305624	NA
chr2	48027848	48027990	NM_001281494	NA
chr2	48034963	48035138	NM_001190274	FBXO11
chr2	48667945	48668056	NM_001135629	PPP1R21
chr2	54683460	54683727	NM_003128	SPTBN1
chr2	54785694	54785985	NM_178313	BC067268
chr2	55276885	55277654	NM_207520	RTN4
chr2	56411278	56411604	NM_001080433	BC043355
chr2	61244860	61245010	NM_002618	PEX13
chr2	61415327	61415508	NM_014709	USP34
chr2	61764897	61765172	NM_003400	XPO1
chr2	62132813	62132929	NM_152516	COMMD1
chr2	62423263	62423485	NM_006577	B3GNT2
chr2	62449555	62450106	NM_006577	B3GNT2
chr2	62934099	62934372	NM_001142615	EHBP1
chr2	64371364	64371547	NM_020651	AK026714
chr2	64863013	64863550	NM_014755	AK097952
chr2	65248181	65248519	NM_001193493	SLC1A4
chr2	65299394	65299672	NM_015147	CEP68
chr2	65357050	65357262	NM_015543	RAB1A
chr2	65454957	65455124	NM_001005386	ACTR2
chr2	65540800	65541280	NM_181784	SPRED2
chr2	68357904	68358082	NM_138458	WDR92
chr2	69240327	69240725	NM_018153	ANTXR1
chr2	69472742	69473189	NM_032208	ANTXR1
chr2	69659071	69659222	NR_045632	NFU1
chr2	69693374	69693555	NM_014911	AAK1
chr2	70121114	70121241	NR_037862	NA
chr2	70314606	70314975	NM_006196	PCBP1
chr2	70520713	70520865	NM_003096	SNRPG
chr2	72359384	72359615	NM_019885	CYP26B1
chr2	73461430	73461591	NM_001166285	CCT7
chr2	73485781	73486165	NM_001080410	FBXO41
chr2	74405838	74405985	NM_018221	MOB1A
chr2	74653375	74653649	NM_033046	RTKN
chr2	74688381	74688582	NM_001146158	MOGS
chr2	74688662	74689259	NM_001146158	MOGS
chr2	74692336	74692516	NM_006302	MOGS
chr2	74708890	74709144	NM_032779	CCDC142
chr2	74709644	74709843	NM_032779	CCDC142
chr2	75060767	75060999	NM_000189	AK125960
chr2	75061102	75061753	NM_000189	AK125960
chr2	75185779	75185971	NM_019896	POLE4
chr2	75720215	75720389	NM_001135032	EVA1A
chr2	75937706	75938031	NM_003203	GCFC2
chr2	85097406	85097569	NM_001080824	TRABD2A
chr2	85581521	85581643	NM_017750	RETSAT
chr2	85811582	85811711	NM_006634	VAMP5
chr2	85818818	85818967	NM_006634	VAMP5
chr2	85829015	85829211	NR_033179	TMEM150A
chr2	85838941	85839172	NM_001013649	C2orf68
chr2	86254301	86254619	NM_015425	POLR1A
chr2	86439664	86439915	NM_145644	MRPL35
chr2	87755011	87755209	NR_024205	LINC00152
chr2	88874573	88874828	NR_110236	NA
chr2	88991201	88991459	NM_144563	RPIA
chr2	91843410	91843620	NR_027238	LOC654342
chr2	91847882	91847993	NR_027238	LOC654342
chr2	96905508	96905713	NR_046322	LOC285033
chr2	96917620	96917977	NM_001193304	TMEM127
chr2	96918166	96918404	NM_001193304	TMEM127
chr2	96936970	96937270	NM_004804	CIAO1
chr2	97260638	97260953	NR_047658	KANSL3
chr2	97426645	97426876	NM_020184	CNNM4
chr2	97482000	97482428	NM_017623	CNNM3
chr2	97482782	97483162	NM_017623	CNNM3
chr2	97526137	97526497	NM_017789	SEMA4C
chr2	97911025	97911231	NM_001164315	ANKRD36
chr2	98128196	98128383	NM_025190	ANKRD36B
chr2	98262542	98262699	NM_001862	COX5B
chr2	99206727	99206950	NM_004027	INPP4A
chr2	99952670	99952834	NM_005783	TXNDC9
chr2	100055358	100055652	NM_001037872	REV1
chr2	101624217	101624616	NM_001102426	TBC1D8
chr2	101767662	101767839	NM_001102426	TBC1D8
chr2	102314188	102314479	NM_004834	MAP4K4
chr2	103334980	103335447	NM_032718	DD413674
chr2	105858208	105858406	NM_007227	GPR45
chr2	105882648	105882782	NM_001142621	TGFBRAP1
chr2	105883602	105883869	NM_001142621	TGFBRAP1
chr2	106710299	106710507	NR_045607	NA
chr2	106810560	106810740	NR_045607	NA
chr2	109150936	109151138	NM_001193483	LIMS1
chr2	109276012	109276145	NM_001193483	LIMS1
chr2	110372394	110373541	NM_023016	SOWAHC
chr2	111431889	111432021	NM_004336	AK125994
chr2	111878483	111878640	NM_138622	BCL2L11
chr2	112252420	112252628	NR_015395	LOC541471
chr2	113286280	113286799	NM_153712	TTL
chr2	113332483	113332650	NM_001282776	NA
chr2	113975625	113975992	NM_003466	PAX8
chr2	120003093	120003293	NR_046721	NA
chr2	120020840	120021035	NM_001008410	STEAP3
chr2	120124561	120124730	NM_001282635	NA
chr2	120439297	120439637	NM_030577	TMEM177
chr2	120979723	120979903	NM_024121	TMEM185B
chr2	127453730	127454014	NM_002101	GYPC
chr2	127864445	127864784	NM_139351	BIN1
chr2	128283874	128284048	NM_017969	BC022892
chr2	128459775	128460064	NM_032740	SFT2D3
chr2	128463751	128464040	NM_018383	WDR33
chr2	128477530	128477857	NM_018383	WDR33
chr2	128622015	128622198	NM_001199140	AMMECR1L
chr2	128622315	128622599	NM_001199140	AMMECR1L
chr2	128947324	128947661	NM_020120	UGGT1
chr2	129023230	129023479	NM_004807	LOC151121
chr2	129024406	129026522	NM_004807	LOC151121
chr2	129075591	129076203	NM_004807	LOC151121
chr2	130902441	130902582	NM_207310	CCDC74B
chr2	130909278	130909778	NM_017951	SMPD4
chr2	130939807	130940094	NR_033230	NA
chr2	131104020	131104229	NM_033416	IMP4
chr2	132249804	132249971	NM_001085365	MZT2A
chr2	132277947	132278848	NR_026922	LOC150776
chr2	132285530	132285672	NM_001258306	CCDC74A
chr2	133403191	133404031	NM_001508	BC008215
chr2	135206265	135206769	NM_002410	MGAT5
chr2	135712041	135712221	NM_058241	CCNT2
chr2	145156442	145156625	NM_001171653	ZEB2
chr2	148688437	148689102	NM_001190879	ORC4
chr2	149632786	149632923	NM_004522	KIF5C
chr2	151326490	151326701	NM_005168	RND3
chr2	158593732	158594039	NM_001105	ACVR1
chr2	159481483	159481922	NM_001304969	NA
chr2	162016949	162017084	NM_001199135	TANK
chr2	164466100	164466504	NM_018086	FIGN
chr2	164466826	164467000	NM_018086	FIGN
chr2	169727378	169727615	NM_020675	SPC25
chr2	170361440	170361601	NM_152384	BBS5
chr2	170550978	170551165	NM_001199286	PHOSPHO2
chr2	170683982	170684117	NM_172070	BC016143
chr2	171785791	171785927	NM_015530	GORASP2
chr2	172945306	172945485	NM_199227	METAP1D
chr2	172953504	172953728	NM_178120	DLX1
chr2	173940607	173940742	NM_016653	ZAK
chr2	174131292	174131465	NM_016653	ZAK
chr2	174819770	174819965	NM_003111	SP3
chr2	176046073	176046240	NM_001002258	ATP5G3
chr2	176973649	176973871	NM_021192	HOXD11
chr2	176988818	176989008	NM_014213	HOXD9
chr2	176996205	176996440	NM_019558	BC047605
chr2	177017539	177017885	NM_014621	HOXD4
chr2	177033946	177034202	NM_006898	HOXD3
chr2	177036832	177037023	NM_006898	HOXD3
chr2	178257519	178257779	NM_003659	AGPS
chr2	179315703	179315872	NM_003690	PRKRA
chr2	182322344	182322494	NM_000885	ITGA4
chr2	187454794	187455169	NM_002210	ITGAV
chr2	191745558	191746122	NM_014905	GLS
chr2	191878726	191878885	NM_007315	STAT1
chr2	192110171	192110334	NM_001130158	MYO1B
chr2	192542854	192543003	NM_001031716	NABP1
chr2	198571191	198571368	NM_138395	MARS2
chr2	198571446	198571940	NM_138395	MARS2
chr2	201171440	201171659	NM_001100423	SPATS2L
chr2	202899279	202899666	NM_003507	FZD7
chr2	202899845	202900028	NM_003507	FZD7
chr2	202901054	202901501	NM_003507	FZD7
chr2	203071471	203071681	NM_003352	NA
chr2	203130492	203130633	NM_015934	NOP58
chr2	204304114	204304307	NM_213589	RAPH1
chr2	206547213	206547559	NM_018534	NRP2
chr2	206659832	206660039	NM_201279	NRP2
chr2	207945648	207945966	NR_073108	KLF7
chr2	207988578	207989133	NM_001270943	KLF7
chr2	208461724	208461838	NM_004379	CREB1
chr2	208474552	208474855	NM_001127395	METTL21A
chr2	208631524	208632404	NM_003468	FZD5
chr2	208866032	208866187	NM_001080475	PLEKHM3
chr2	209118820	209118971	NM_001282387	NA
chr2	216176766	216176913	NM_004044	ATIC
chr2	219081890	219082071	NM_152862	ARPC2
chr2	219082142	219082296	NM_005731	ARPC2
chr2	219502840	219503037	NR_073599	ZNF142
chr2	219506957	219507371	NR_073599	ZNF142
chr2	219528676	219529042	NM_022453	RNF25
chr2	219825589	219825805	NM_003936	CDK5R2
chr2	219826694	219826853	NM_003936	CDK5R2
chr2	220046959	220047297	NM_024293	FAM134A
chr2	220083431	220083659	NM_005689	ABCB6
chr2	220099568	220099785	NM_018089	ANKZF1
chr2	220312790	220313146	NM_005876	SPEG
chr2	220313514	220313964	NM_005876	SPEG
chr2	220404507	220404709	NM_001195731	CHPF
chr2	220404820	220405257	NM_001195731	CHPF
chr2	220408298	220408476	NM_024536	CHPF
chr2	220435072	220436250	NM_015311	OBSL1
chr2	223725762	223725961	NM_203372	ACSL3
chr2	223917827	223918065	NM_080671	KCNE4
chr2	227659787	227660001	NM_005544	IRS1
chr2	227660064	227660241	NM_005544	IRS1
chr2	227660289	227660968	NM_005544	IRS1
chr2	227661186	227661689	NM_005544	IRS1
chr2	227662939	227663060	NM_005544	IRS1
chr2	227663485	227663997	NM_005544	IRS1
chr2	227729495	227729694	NM_001167608	RHBDD1
chr2	228336896	228337143	NM_001135189	AGFG1
chr2	231729658	231729888	NM_030926	ITM2C
chr2	231921613	231921750	NR_034059	PSMD1
chr2	232329043	232329192	NM_005381	NCL
chr2	232573247	232573412	NM_002823	PTMA
chr2	232645781	232645982	NR_110994	NA
chr2	233415420	233415546	NM_001276337	NA
chr2	234385793	234386102	NM_018218	USP40
chr2	235403853	235404134	NM_005737	DQ587855
chr2	235404198	235405038	NM_005737	DQ587855
chr2	235405123	235405703	NM_001282431	NA
chr2	235860629	235860835	NM_014521	BC148242
chr2	235949996	235950292	NM_014521	BC148242
chr2	235951361	235951894	NM_014521	BC148242
chr2	237032760	237033078	NM_014914	AGAP1
chr2	237034208	237034386	NM_014914	AGAP1
chr2	237074157	237074482	NM_001301687	NA
chr2	237076361	237077009	NM_001301687	NA
chr2	238875667	238875782	NR_103499	UBE2F
chr2	239075730	239075894	NM_001291832	NA
chr2	239148518	239148671	NM_018645	HES6
chr2	239229216	239229395	NM_015650	TRAF3IP1
chr2	241073365	241073519	NM_001163424	MYEOV2
chr2	241075578	241075711	NM_138336	MYEOV2
chr2	241405534	241406300	NM_002081	GPC1
chr2	241463498	241463707	NM_001282771	NA
chr2	241517116	241517572	NM_018226	RNPEPL1
chr2	242066137	242066592	NM_001252124	PASK
chr2	242089898	242090059	NM_001282411	NA
chr2	242512135	242512744	NM_032515	BC017214
chr2	242572871	242573231	NM_015963	THAP4
chr2	242626042	242626228	NR_033255	PABL
chr2	242664489	242665060	NM_032329	ING5
chr2	242667638	242667836	NM_032329	ING5
chr2	242743037	242743620	NM_022134	GAL3ST2
chr3	5021133	5021488	NM_003670	BHLHE40
chr3	5024588	5025404	NM_003670	BHLHE40
chr3	5163994	5164169	NM_018184	ARL8B
chr3	8543515	8543738	NM_001278234	LMCD1
chr3	9005018	9005141	NM_020165	RAD18
chr3	9412938	9413099	NM_001114092	THUMPD3
chr3	9439322	9439493	NM_001080517	SETD5
chr3	9512214	9512503	NM_001080517	SETD5
chr3	9517296	9518008	NM_001080517	SETD5
chr3	9691178	9691315	NM_001077525	MTMR14
chr3	9811476	9811613	NM_003656	CAMK1
chr3	9958812	9958967	NM_032732	IL17RC
chr3	9986182	9986388	NM_001031717	CRELD1
chr3	9990984	9991155	NM_207351	PRRT3
chr3	10028302	10028512	NM_018447	EMC3
chr3	10048864	10049148	NM_001008737	LOC401052
chr3	10183484	10183795	NM_000551	VHL
chr3	10206597	10206756	NM_001570	IRAK2
chr3	10321440	10321672	NM_014760	GHRLOS
chr3	10342845	10342997	NM_001136232	SEC13
chr3	11301576	11301850	NM_001098212	HRH1
chr3	11302267	11302742	NM_001098212	HRH1
chr3	12598590	12598714	NM_014160	MKRN2
chr3	12625387	12625660	NM_002880	RAF1
chr3	12625801	12626018	NM_002880	RAF1
chr3	12940364	12940919	NM_001134382	IQSEC1
chr3	12977150	12977869	NM_014869	IQSEC1
chr3	13358344	13358540	NM_024923	BC152380
chr3	14183697	14183929	NM_024334	TMEM43
chr3	14219949	14220104	NR_027299	XPC
chr3	14986778	14986991	NR_046255	FGD5-AS1
chr3	14987337	14987578	NR_046255	FGD5-AS1
chr3	15093767	15094057	NM_022497	MRPS25
chr3	15115097	15115518	NM_001302378	NA
chr3	15115947	15116221	NM_001302378	NA
chr3	23986789	23986950	NM_005126	NR1D2
chr3	24160977	24161145	NM_001128176	THRB
chr3	25824772	25824935	NM_001145293	NGLY1
chr3	28283102	28283255	NM_182523	CMC1
chr3	38294942	38295240	NM_005109	OXSR1
chr3	39184935	39185370	NM_033027	CSRNP1
chr3	39194896	39195057	NM_033027	CSRNP1
chr3	39424872	39425047	NM_017875	SLC25A38
chr3	41240996	41241172	NM_001098210	CTNNB1
chr3	42264844	42265080	NM_001042646	TRAK1
chr3	42594527	42594683	NM_032970	SEC22C
chr3	42679728	42679947	NM_005385	NKTR
chr3	42700202	42700604	NM_145166	ZBTB47
chr3	43389446	43389797	NR_046757	SNRK-AS1
chr3	44487557	44487792	NM_181489	ZNF852
chr3	44487813	44488111	NM_181489	ZNF852
chr3	44488855	44489064	NM_181489	ZNF852
chr3	44903398	44903532	NM_144638	TMEM42
chr3	44967644	44967842	NM_001135179	BC101287
chr3	45017426	45017633	NM_001135179	BC101287
chr3	45126998	45127312	NM_022842	CDCP1
chr3	45266566	45266794	NM_015444	TMEM158
chr3	45267483	45267614	NM_015444	TMEM158
chr3	45588945	45589536	NM_015340	LARS2
chr3	45636222	45636936	NM_014240	LIMD1
chr3	45883451	45883596	NR_075080	LZTFL1
chr3	47018112	47018252	NM_144716	CCDC12
chr3	47164465	47164720	NM_014159	SETD2
chr3	47385196	47385409	NM_025010	KLHL18
chr3	47455240	47455439	NM_012235	SCAP
chr3	47517241	47517423	NM_012235	SCAP
chr3	47823205	47823405	NM_003074	SMARCC1
chr3	47887743	47888061	NM_014966	DHX30
chr3	48474077	48474382	NM_001256968	CCDC51
chr3	48501755	48501932	NM_130384	ATRIP
chr3	48699397	48699586	NM_001407	CELSR3
chr3	48731230	48731505	NM_001146179	IP6K2
chr3	48732701	48732891	NR_027437	IP6K2
chr3	48964952	48965171	NM_006321	ARIH2
chr3	49049041	49049488	NM_018031	WDR6
chr3	49049710	49050251	NM_018031	WDR6
chr3	49051027	49051444	NM_018031	WDR6
chr3	49052586	49052767	NM_018031	WDR6
chr3	49094649	49094838	NM_198880	QRICH1
chr3	49131346	49131491	NM_198880	QRICH1
chr3	49200821	49201119	NM_022903	CCDC71
chr3	49315506	49315757	NM_003363	USP4
chr3	49395470	49395744	NM_201397	GPX1
chr3	49570330	49570830	NM_004393	DAG1
chr3	49755121	49755408	NM_198722	AMIGO3
chr3	49764469	49764982	NM_001242829	IP6K1
chr3	49866321	49866517	NM_005879	TRAIP
chr3	50005022	50005324	NM_005777	RBM6
chr3	50225710	50226025	NM_004186	SEMA3F
chr3	50273656	50273860	NM_001282618	NA
chr3	50313793	50314292	NR_110697	NA
chr3	50357671	50358015	NM_003773	HYAL2
chr3	50391197	50391366	NM_007022	CYB561D2
chr3	50392211	50392835	NM_007024	TMEM115
chr3	50396301	50396933	NM_007024	TMEM115
chr3	50619742	50620004	NM_016173	HEMK1
chr3	50644654	50645332	NM_013324	CISH
chr3	51422733	51422896	NM_006010	MANF
chr3	51429567	51430706	NM_013286	RBM15B
chr3	51431277	51431543	NM_013286	RBM15B
chr3	52232170	52232343	NM_199166	BC039681
chr3	52291199	52291481	NM_025222	WDR82
chr3	52489628	52489798	NM_007184	NISCH
chr3	52567530	52567794	NM_001134231	NT5DC2
chr3	52570645	52570904	NM_001124767	SMIM4
chr3	52728805	52729037	NM_001278281	NA
chr3	52874039	52874242	NM_198563	TMEM110
chr3	52938824	52939079	NM_016329	SFMBT1
chr3	53916030	53916171	NM_022899	ACTR8
chr3	56657549	56657849	NM_001112736	FAM208A
chr3	56675412	56675622	NM_001112736	FAM208A
chr3	57542882	57543074	NM_177966	PDE12
chr3	57582960	57583099	NM_001660	ARF4
chr3	57743004	57743398	NM_007159	SLMAP
chr3	57994145	57994303	NM_001164317	FLNB
chr3	61547244	61547447	NM_002841	PTPRG
chr3	62189157	62189582	NM_002841	PTPRG
chr3	65342045	65342655	NM_015520	MAGI1
chr3	65415465	65415683	NM_001033057	MAGI1
chr3	75471208	75471451	NR_024241	FAM86DP
chr3	98240190	98240331	NM_001040182	CLDND1
chr3	99513208	99513828	NM_001850	COL8A1
chr3	105085758	105085880	NM_001627	ALCAM
chr3	110790679	110790823	NM_015480	PVRL3
chr3	111604015	111604301	NM_145753	AX747104
chr3	111697895	111698089	NR_073570	ABHD10
chr3	112280400	112280758	NM_001278712	NA
chr3	112359427	112359663	NM_199511	CCDC80
chr3	113464905	113465082	NM_025146	NAA50
chr3	119812734	119813254	NM_001146156	GSK3B
chr3	120315181	120315352	NM_004547	NDUFB4
chr3	120347160	120347323	NM_000187	HGD
chr3	122133418	122133711	NM_019069	WDR5B
chr3	122247124	122247396	NM_001146105	PARP9
chr3	122288493	122288738	NM_138287	DTX3L
chr3	122399671	122399936	NM_017554	PARP14
chr3	122419766	122419979	NM_017554	PARP14
chr3	122437303	122437435	NM_017554	PARP14
chr3	122459295	122459429	NM_024610	BC042374
chr3	122628649	122628941	NM_001031702	SEMA5B
chr3	122746432	122746568	NM_001031702	SEMA5B
chr3	122920794	122920980	NM_012430	SEC22A
chr3	123167277	123167619	NM_183357	ADCY5
chr3	123419439	123419698	NM_053028	MYLK
chr3	123452850	123453036	NM_053028	MYLK
chr3	124456858	124457015	NR_033437	NA
chr3	124689083	124689624	NM_020733	HEG1
chr3	124732424	124732625	NM_020733	HEG1
chr3	125648143	125648349	NR_024251	FAM86JP
chr3	126180339	126180931	NR_104249	NA
chr3	126707568	126707947	NM_032242	C3orf56
chr3	126752753	126753230	NM_032242	C3orf56
chr3	126754159	126754334	NM_032242	C3orf56
chr3	127340609	127340794	NR_073375	MCM2
chr3	127391195	127391621	NM_015720	PODXL2
chr3	127399138	127399361	NR_033429	NA
chr3	127788911	127789166	NM_013336	SEC61A1
chr3	127789294	127789506	NM_013336	SEC61A1
chr3	128444988	128445196	NM_004637	DQ576681
chr3	128598503	128598622	NR_033426	ACAD9
chr3	128809874	128810127	NM_001204890	ISY1-RAB43
chr3	128840317	128840516	NM_001204887	RAB43
chr3	128902571	128902728	NM_003418	CNBP
chr3	128997700	128998038	NM_001006109	C3orf37
chr3	129034819	129035118	NM_006026	H1FX
chr3	129155843	129156184	NM_003925	MBD4
chr3	129274663	129275247	NM_015103	PLXND1
chr3	129817067	129817256	NR_024252	FAM86HP
chr3	131068696	131068822	NM_024800	NEK11
chr3	131081054	131081234	NR_027766	NUDT16P1
chr3	131082248	131082490	NR_027766	NUDT16P1
chr3	131102120	131102301	NR_033268	NUDT16
chr3	133380626	133380748	NM_007027	TOPBP1
chr3	134075922	134076185	NM_016201	AMOTL2
chr3	134076275	134076648	NM_016201	AMOTL2
chr3	134089909	134090414	NM_001278683	NA
chr3	134093141	134093346	NM_016201	AMOTL2
chr3	134201650	134201782	NM_001242375	ANAPC13
chr3	135969204	135969369	NM_000532	PCCB
chr3	136537830	136538162	NM_001097599	SLC35G2
chr3	136573987	136574256	NM_001097599	SLC35G2
chr3	137893579	137893719	NM_016216	DBR1
chr3	140695223	140695498	NM_001104647	SLC25A36
chr3	141595492	141595682	NM_001679	ATP1B3
chr3	141868121	141868326	NM_001178138	TFDP2
chr3	142681513	142681697	NM_198504	AK093381
chr3	149375636	149375809	NM_001168280	WWTR1
chr3	150126120	150126572	NM_014779	TSC22D2
chr3	150126575	150127136	NM_014779	TSC22D2
chr3	150127539	150128455	NM_014779	TSC22D2
chr3	150459972	150460237	NM_005067	SIAH2
chr3	152880037	152880303	NM_002886	RAP2B
chr3	152880596	152881065	NM_002886	RAP2B
chr3	152881634	152881815	NM_002886	RAP2B
chr3	155571521	155571755	NM_004733	AK130481
chr3	156865895	156866168	NM_020307	CCNL1
chr3	156877790	156877946	NM_020307	CCNL1
chr3	157160880	157161050	NM_002852	PTX3
chr3	157815360	157815989	NM_003030	SHOX2
chr3	159482469	159482724	NM_001197113	IQCJ-SCHIP1
chr3	159943394	159943589	NM_001168214	C3orf80
chr3	159943727	159944159	NM_001168214	C3orf80
chr3	160283054	160283349	NM_002268	KPNA4
chr3	169710404	169710875	NM_003262	SEC62
chr3	171320631	171320887	NM_002662	PLD1
chr3	171757423	171757576	NM_022763	GU289929
chr3	172351143	172351452	NM_020792	NCEH1
chr3	173322366	173322646	NM_014932	NAALADL2
chr3	178951990	178952261	NM_006218	PIK3CA
chr3	179051293	179051469	NM_001303425	NA
chr3	179051582	179051832	NM_001303425	NA
chr3	182511337	182511500	NM_014616	ATP11B
chr3	183534831	183535162	NM_024871	MAP6D1
chr3	183602530	183602661	NM_001037639	PARL
chr3	183702335	183702486	NM_001023587	ABCC5
chr3	183873196	183873456	NM_004423	DVL3
chr3	183892633	183892837	NM_004068	AP2M1
chr3	184017027	184017199	NM_002808	PSMD2
chr3	184039484	184039755	NM_182917	EIF4G1
chr3	184052586	184052911	NM_182917	EIF4G1
chr3	184062474	184062790	NM_001171093	FAM131A
chr3	184079530	184079676	NM_001278700	NA
chr3	185542597	185542816	NM_006548	IGF2BP2
chr3	185655617	185655806	NM_001243879	TRA2B
chr3	185826732	185826861	NM_004454	ETV5
chr3	186857142	186857258	NM_052969	RPL39L
chr3	188327266	188327482	NM_001167671	LPP
chr3	188603273	188603611	NM_001167671	LPP
chr3	194308456	194308783	NM_001011655	TMEM44
chr3	194308974	194309223	NM_001011655	TMEM44
chr3	194362703	194362905	NM_018385	LSG1
chr3	194406623	194407022	NM_153690	FAM43A
chr3	194408149	194408822	NM_153690	FAM43A
chr3	194790098	194790788	NM_152531	XXYLT1
chr3	195590394	195590785	NM_005781	TNK2
chr3	195595103	195595426	NM_005781	TNK2
chr3	196230261	196230524	NM_152617	RNF168
chr3	196311096	196311325	NM_001105573	FBXO45
chr3	196555429	196555577	NM_002577	PAK2
chr3	196557342	196557533	NM_002577	PAK2
chr3	196657693	196657841	NM_152699	SENP5
chr3	196669557	196669904	NR_024388	NCBP2-AS2
chr3	196670092	196670323	NR_024388	NCBP2-AS2
chr3	196756472	196756677	NM_005929	MFI2
chr3	197401217	197401459	NM_014687	KIAA0226
chr3	197767347	197767898	NM_001136049	LMLN
chr3	197884354	197884519	NM_001145248	BC065754
chr4	699586	699759	NM_006315	DKFZp547K2416
chr4	759822	760002	NM_006315	DKFZp547K2416
chr4	951658	952053	NM_032326	TMEM175
chr4	967033	967338	NM_001347	DGKQ
chr4	981453	983324	NM_213613	SLC26A1
chr4	983438	984201	NM_213613	SLC26A1
chr4	984936	985518	NM_213613	SLC26A1
chr4	1244277	1244460	NR_033339	C4orf42
chr4	1245278	1245568	NR_033339	C4orf42
chr4	1333324	1333515	NM_001017405	MAEA
chr4	1379686	1379857	NM_020894	UVSSA
chr4	1379933	1380211	NM_020894	UVSSA
chr4	1717812	1718011	NM_001127266	TMEM129
chr4	1722452	1722945	NM_001127266	TMEM129
chr4	1723258	1723395	NM_006342	TACC3
chr4	1729971	1730458	NM_006342	TACC3
chr4	1795030	1795256	NM_001163213	FGFR3
chr4	1815693	1815926	NM_012318	LETM1
chr4	1980467	1980888	NM_133335	WHSC1
chr4	2065531	2065844	NM_178557	NAT8L
chr4	2306142	2306732	NM_001172656	ZFYVE28
chr4	2701819	2702149	NR_046336	FAM193A
chr4	2757890	2758075	NM_001292016	NA
chr4	2831370	2831703	NM_003023	SH3BP2
chr4	3319146	3319431	NM_002926	RGS12
chr4	3514394	3514798	NR_110005	NA
chr4	3533973	3534142	NM_002337	LRPAP1
chr4	3944176	3944381	NR_024253	FAM86EP
chr4	4249804	4249944	NM_032927	TMEM128
chr4	4861401	4861793	NM_002448	MSX1
chr4	5815590	5815942	NM_153717	EVC
chr4	5822581	5822765	NM_001288662	NA
chr4	6642431	6642879	NM_033296	MRFAP1
chr4	6710262	6710436	NM_203462	MRFAP1L1
chr4	6717899	6718536	NM_018366	BLOC1S4
chr4	6718780	6718990	NM_018366	BLOC1S4
chr4	6784470	6784593	NM_001100590	KIAA0232
chr4	7033650	7033764	NM_001113361	TBC1D14
chr4	7056485	7056679	NM_152293	TADA2B
chr4	7774134	7774607	NR_026892	AFAP1-AS1
chr4	7775280	7775558	NR_026892	AFAP1-AS1
chr4	8228974	8229334	NM_018986	SH3TC1
chr4	8229415	8230374	NM_018986	SH3TC1
chr4	8469788	8469954	NM_152544	TRMT44
chr4	9226874	9227086	NM_001256855	USP17L13
chr4	9236363	9236569	NM_001256894	USP17L15
chr4	9260102	9260282	NM_001256854	NA
chr4	9264849	9265107	NM_001256853	NA
chr4	9269597	9269782	NM_001256863	USP17L20
chr4	9327143	9327400	NM_001242326	NA
chr4	9331889	9332088	NM_001242326	NA
chr4	9336636	9336891	NM_001242326	NA
chr4	9341404	9341630	NM_001256867	USP17L6P
chr4	9346126	9346321	NM_001242326	NA
chr4	9350871	9351078	NM_001242326	NA
chr4	9360361	9360577	NR_046416	USP17L9P
chr4	9369852	9370101	NR_027279	NA
chr4	10118240	10118484	NM_005112	WDR1
chr4	13543569	13543849	NM_001189	NKX3-2
chr4	13545631	13545870	NM_001189	NKX3-2
chr4	13600605	13600811	NM_148894	MGC4836
chr4	14472935	14474209	NR_126435	NA
chr4	15004810	15005077	NM_001177383	CPEB2
chr4	16227943	16228108	NM_153365	TAPT1
chr4	17513526	17513703	NM_000320	QDPR
chr4	17616280	17616397	NM_025205	CR936688
chr4	20702091	20702233	NR_047661	NA
chr4	22389266	22389516	NM_145290	GPR125
chr4	22517303	22517656	NM_145290	GPR125
chr4	25032350	25032488	NM_018176	LGI2
chr4	26432580	26432728	NM_015874	RBPJ
chr4	30722497	30722895	NM_001173523	PCDH7
chr4	30724792	30724956	NM_001173523	PCDH7
chr4	38869419	38869550	NR_033290	NA
chr4	39594931	39595161	NR_047679	BC040333
chr4	39596024	39596296	NR_047679	BC040333
chr4	39699752	39699925	NM_001111113	UBE2K
chr4	41216362	41216592	NM_173075	APBB2
chr4	46391821	46391939	NM_000807	GABRA2
chr4	47570891	47571133	NM_020453	BC041434
chr4	47593081	47593444	NM_020453	BC041434
chr4	48833107	48833245	NM_017830	OCIAD1
chr4	48908630	48908806	NR_104589	NA
chr4	56262125	56262384	NR_073070	TMEM165
chr4	56502250	56502472	NM_006681	NMU
chr4	57301518	57301753	NM_002703	PPAT
chr4	57842828	57843135	NM_032313	NOA1
chr4	57976021	57976548	NM_001553	IGFBP7
chr4	66467581	66467973	NM_004439	AK093203
chr4	66535305	66535585	NM_004439	AK093203
chr4	69215453	69215757	NM_001031732	YTHDC1
chr4	71554267	71554391	NM_020368	UTP3
chr4	71705429	71705601	NM_002092	GRSF1
chr4	73148972	73149106	NM_014243	ADAMTS3
chr4	74735117	74735242	NR_046035	CXCL1
chr4	76911954	76912083	NM_001288984	NA
chr4	77227945	77228196	NM_003943	FAM47E-STBD1
chr4	77870920	77871107	NM_018243	FW340024
chr4	79832616	79832845	NM_198892	BMP2K
chr4	81123592	81123943	NM_020226	PRDM8
chr4	81124081	81124522	NM_020226	PRDM8
chr4	81211964	81212230	NM_004464	FGF5
chr4	83815545	83815711	NR_034077	THAP9-AS1
chr4	84035758	84035870	NM_001130715	PLAC8
chr4	87515493	87515638	NM_080683	PTPN13
chr4	88035927	88036348	NM_001166693	AFF1
chr4	88343767	88343916	NM_001248011	NUDT9
chr4	88896827	88897053	NM_000582	SPP1
chr4	88897978	88898324	NM_001251830	SPP1
chr4	88903638	88903968	NM_000582	SPP1
chr4	89618693	89618885	NM_153757	NAP1L5
chr4	99393162	99393275	NM_005723	AK098333
chr4	103764445	103764701	NR_131186	NA
chr4	103790206	103790394	NM_001008388	AK094561
chr4	106395055	106395208	NM_176869	PPA2
chr4	109089749	109090078	NM_001130714	LEF1
chr4	110384188	110384334	NM_001300813	NA
chr4	110650773	110651221	NM_030821	PLA2G12A
chr4	111539194	111539489	NM_001204398	PITX2
chr4	111543552	111543753	NM_000325	PITX2
chr4	114823998	114824193	NM_024590	ARSJ
chr4	119951249	119951439	NM_133477	SYNPO2
chr4	123747986	123748275	NM_002006	FGF2
chr4	124323200	124323433	NM_199327	SPRY1
chr4	125593292	125593485	NM_001167882	ANKRD50
chr4	126238252	126238496	NM_024582	FAT4
chr4	129192318	129192556	NM_006320	PGRMC2
chr4	129208767	129208961	NM_006320	PGRMC2
chr4	129732459	129732582	NM_001287441	NA
chr4	129792950	129793475	NM_001287443	NA
chr4	134072304	134072450	NM_032961	PCDH10
chr4	135122094	135122390	NM_001114734	BC032916
chr4	138442258	138442507	NM_019035	PCDH18
chr4	140477228	140477443	NM_030648	SETD7
chr4	141543326	141543900	NM_015130	TBC1D9
chr4	146059455	146059696	NM_001102653	OTUD4
chr4	146435802	146436081	NR_126371	NA
chr4	146681878	146682367	NM_178835	ZNF827
chr4	146806938	146807219	NM_178835	ZNF827
chr4	151177890	151178088	NM_001040261	DCLK2
chr4	153243974	153244159	NM_033632	FBXW7
chr4	153457618	153457771	NR_033797	NA
chr4	153864492	153864615	NM_033393	FHDC1
chr4	153897607	153897839	NM_033393	FHDC1
chr4	156588825	156589087	NM_001130684	GUCY1A3
chr4	157892069	157892277	NR_036641	PDGFC
chr4	159091860	159092164	NM_001031700	FAM198B
chr4	164415846	164416017	NM_018352	TMA16
chr4	166024169	166024298	NM_001100389	TMEM192
chr4	170017503	170017681	NM_020870	SH3RF1
chr4	170190080	170190252	NM_020870	SH3RF1
chr4	174254728	174254910	NM_001130689	HMGB2
chr4	174255370	174255522	NM_001130688	HMGB2
chr4	177604769	177605017	NM_005429	VEGFC
chr4	183714482	183714848	NM_001080477	TENM3
chr4	183721164	183721776	NM_001080477	TENM3
chr4	185747080	185747194	NM_001995	ACSL1
chr4	187112447	187112593	NR_046264	FLJ38576
chr4	187509661	187510178	NM_005245	FAT1
chr4	187517766	187518126	NM_005245	FAT1
chr4	187538900	187539168	NM_005245	FAT1
chr4	187541337	187541486	NM_005245	FAT1
chr4	187629967	187630290	NM_005245	FAT1
chr4	189012732	189012998	NM_001303419	NA
chr5	218442	218586	NM_004168	SDHA
chr5	271748	271952	NR_073609	NA
chr5	434035	434776	NM_020731	AHRR
chr5	443273	443492	NM_007277	BC013821
chr5	471108	471828	NR_024158	AK023178
chr5	472829	473079	NR_024158	AK023178
chr5	479402	480889	NR_125375	NA
chr5	893012	893181	NM_004237	TRIP13
chr5	1293809	1294517	NM_001193376	TERT
chr5	1318259	1318575	NM_030782	BC034612
chr5	1633869	1634092	NR_003713	LOC728613
chr5	1798645	1799087	NM_032479	MRPL36
chr5	1801497	1801729	NM_004553	NDUFS6
chr5	5460816	5461079	NM_015325	KIAA0947
chr5	6372389	6372647	NM_032286	MED10
chr5	6754944	6755441	NM_001171806	PAPD7
chr5	7900349	7900551	NM_024010	MTRR
chr5	9545994	9546179	NM_003966	SEMA5A
chr5	10649447	10650326	NM_001164440	ANKRD33B
chr5	10655889	10656042	NM_001164440	ANKRD33B
chr5	10761102	10761335	NM_001291963	NA
chr5	14290989	14291230	NM_007118	TRIO
chr5	14508131	14508537	NM_007118	TRIO
chr5	14508588	14508773	NM_007118	TRIO
chr5	14693023	14693310	NM_138348	FAM105B
chr5	14710907	14711044	NM_054027	ANKH
chr5	15937163	15937335	NM_001278317	NA
chr5	16465576	16465843	NM_033414	ZNF622
chr5	16666374	16666552	NM_012334	MYO10
chr5	16701237	16701474	NM_012334	MYO10
chr5	17217709	17217985	NM_006317	AK093362
chr5	17275306	17276074	NM_001271606	BASP1
chr5	21474208	21474533	NR_027027	GUSBP1
chr5	31323127	31323446	NM_004932	CDH6
chr5	32074192	32074780	NM_178140	PDZD2
chr5	32108246	32108456	NM_178140	PDZD2
chr5	32126327	32126569	NM_022130	GOLPH3
chr5	32174220	32174398	NM_022130	GOLPH3
chr5	32229739	32229940	NM_001040446	MTMR12
chr5	32711944	32712271	NM_000908	NPR3
chr5	33441104	33441278	NR_047678	TARS
chr5	34915831	34915982	NM_018321	BRIX1
chr5	36152189	36152360	NM_032637	SKP2
chr5	36241704	36241923	NM_001085411	NADKD1
chr5	36975987	36976202	NM_015384	NIPBL
chr5	37064743	37065040	NM_015384	NIPBL
chr5	37168966	37169162	NM_023073	C5orf42
chr5	37379425	37379670	NM_018034	WDR70
chr5	38846096	38846276	NM_003999	OSMR
chr5	43039705	43040120	NM_001014279	DQ601842
chr5	43043033	43043436	NR_015447	LOC153684
chr5	43044714	43045003	NR_015447	LOC153684
chr5	43174725	43175151	NR_123719	NA
chr5	43506105	43506309	NM_198566	C5orf34
chr5	49737022	49737187	NM_198449	EMB
chr5	52097345	52097699	NM_015946	ITGA1
chr5	52856491	52856621	NM_002495	BC048141
chr5	54527189	54527529	NR_125348	NA
chr5	55236788	55237095	NR_120480	NA
chr5	55290628	55290769	NR_120480	NA
chr5	56111403	56111711	NM_005921	MAP3K1
chr5	60455682	60456014	NM_001048249	BC039381
chr5	60628097	60628508	NM_020928	ZSWIM6
chr5	60839555	60840116	NM_020928	ZSWIM6
chr5	65018051	65018217	NM_020726	NLN
chr5	69345505	69345627	NM_022876	SMN2
chr5	70220923	70221045	NM_022874	NA
chr5	71495038	71495198	NM_005909	MAP1B
chr5	71516445	71516742	NM_015084	MRPS27
chr5	72416379	72416617	NM_173490	TMEM171
chr5	72742809	72743363	NM_004472	FOXD1
chr5	72743962	72744088	NM_004472	FOXD1
chr5	72794262	72794418	NM_001037637	BTF3
chr5	76030177	76030407	NM_001992	F2R
chr5	76372618	76373801	NM_032367	ZBED3
chr5	77781133	77781336	NM_005779	LHFPL2
chr5	77784044	77784237	NM_005779	LHFPL2
chr5	77805743	77806163	NM_005779	LHFPL2
chr5	82373098	82373231	NM_174909	TMEM167A
chr5	82876765	82877046	NM_001164098	VCAN
chr5	83680390	83680589	NM_005711	EDIL3
chr5	86564319	86564769	NM_002890	RASA1
chr5	92929423	92929784	NM_005654	NR2F1
chr5	92929849	92930053	NM_005654	NR2F1
chr5	95297403	95297547	NM_012081	ELL2
chr5	96038560	96038705	NM_173060	CAST
chr5	96139548	96139726	NM_001040458	ERAP1
chr5	98128938	98129307	NM_001012761	RGMB
chr5	102611699	102611859	NM_033211	C5orf30
chr5	114860940	114861243	NM_020177	FEM1C
chr5	114916328	114916604	NM_001164469	TMED7-TICAM2
chr5	115420721	115420917	NM_016144	COMMD10
chr5	115782013	115782279	NM_020796	SEMA6A
chr5	115782368	115782607	NM_020796	SEMA6A
chr5	120021980	120022142	NM_016644	PRR16
chr5	121355960	121356127	NM_152546	SRFBP1
chr5	121413758	121413996	NM_002317	LOX
chr5	122372203	122372408	NM_000943	PPIC
chr5	123982636	123982849	NM_020747	ZNF608
chr5	124080436	124080650	NM_020747	ZNF608
chr5	125930764	125930909	NM_001202404	ALDH7A1
chr5	125960433	125960641	NM_032177	PHAX
chr5	126887461	126887625	NM_130809	AJ515158
chr5	127419483	127419775	NR_046207	NA
chr5	127419781	127420101	NR_046207	NA
chr5	131132548	131132690	NM_133372	FNIP1
chr5	131826309	131826451	NM_002198	IRF1
chr5	132101146	132101316	NM_001098813	2017-09-08
chr5	132112756	132112934	NM_001300798	NA
chr5	132270251	132270478	NM_014423	AFF4
chr5	133295307	133295483	NM_020199	C5orf15
chr5	133561518	133561776	NM_002715	PPP2CA
chr5	133914259	133915118	NM_015288	PHF15
chr5	133915217	133915409	NM_015288	PHF15
chr5	134363785	134364517	NM_002653	PITX1
chr5	134734712	134734902	NM_001040158	H2AFY
chr5	135364656	135364836	NM_000358	TGFBI
chr5	135468553	135468714	NM_001001420	SMAD5
chr5	135527221	135527552	NR_024418	LOC389332
chr5	135528261	135528791	NR_024418	LOC389332
chr5	137089428	137090012	NM_006805	HNRNPA0
chr5	137500528	137500765	NM_139199	BRD8
chr5	137667365	137667544	NM_022809	CDC25C
chr5	137673970	137674086	NM_001287583	NA
chr5	137676848	137676975	NM_001135647	FAM53C
chr5	137680622	137681151	NM_001135647	FAM53C
chr5	137682383	137682925	NM_001135647	FAM53C
chr5	137727748	137727957	NM_016604	KDM3B
chr5	137803703	137803843	NM_001964	EGR1
chr5	137878494	137878703	NM_001256302	NA
chr5	137878758	137878907	NM_004730	ETF1
chr5	138282677	138283151	NM_001037633	SIL1
chr5	138729006	138729118	NM_001161546	PROB1
chr5	138729793	138730505	NM_001161546	PROB1
chr5	139060382	139060743	NM_016463	CXXC5
chr5	139487468	139487720	NR_102740	LOC100505636
chr5	139493693	139493858	NM_005859	PURA
chr5	139493932	139494515	NM_005859	PURA
chr5	139726002	139726184	NM_001945	BC030152
chr5	139781449	139781665	NM_017747	ANKHD1
chr5	139908150	139908384	NM_017747	ANKHD1
chr5	139946291	139946666	NM_080670	SLC35A4
chr5	140026905	140027206	NR_033697	NA
chr5	140044466	140044638	NM_017706	WDR55
chr5	140049012	140049314	NM_017706	WDR55
chr5	140053767	140053899	NM_002109	HARS
chr5	140070779	140070921	NM_002109	HARS
chr5	140078219	140078459	NM_001278732	NA
chr5	140188405	140188800	NM_018907	PCDHA4
chr5	140698510	140698728	NM_005642	TAF7
chr5	140725305	140725585	NM_018916	PCDHGA3
chr5	140731543	140731829	NM_018922	PCDHGB1
chr5	140741430	140741716	NM_018923	PCDHGB2
chr5	140769147	140769340	NM_003736	PCDHGB4
chr5	140789507	140789951	NM_018926	PCDHGB6
chr5	140794365	140794719	NM_018913	PCDHGA10
chr5	140794938	140795097	NM_018913	PCDHGA10
chr5	140799093	140799250	NM_018927	PCDHGB7
chr5	140802595	140802767	NM_018914	PCDHGA11
chr5	140811923	140812294	NM_032094	PCDHGA12
chr5	140855552	140855775	NM_002588	PCDHGC3
chr5	140857833	140858030	NM_002588	PCDHGC3
chr5	140998382	140998543	NM_001079812	DIAPH1
chr5	141016227	141016411	NM_003883	HDAC3
chr5	141694076	141694317	NM_030964	SPRY4
chr5	141704412	141704556	NM_030964	SPRY4
chr5	145562050	145562183	NM_020117	LARS
chr5	147807040	147807287	NM_030793	FBXO38
chr5	148207057	148207279	NM_000024	AK056780
chr5	148730582	148730874	NM_152407	GRPEL2
chr5	148930699	148930941	NM_001271741	CSNK1A1
chr5	149212952	149213335	NM_133263	PPARGC1B
chr5	149431468	149431865	NM_014983	HMGXB3
chr5	149737274	149737411	NM_001008657	TCOF1
chr5	149900429	149900724	NM_001543	NDST1
chr5	149932770	149933502	NM_001543	NDST1
chr5	150030023	150030180	NM_001109974	SYNPO
chr5	150945347	150945619	NM_001447	FAT2
chr5	151051138	151051350	NM_003118	SPARC
chr5	151052641	151052878	NM_003118	SPARC
chr5	151054127	151054342	NM_003118	SPARC
chr5	151055635	151055863	NM_003118	SPARC
chr5	151131239	151131431	NM_004045	AX747215
chr5	153432670	153432870	NM_001135037	MFAP3
chr5	154320657	154320851	NM_001014990	MRPL22
chr5	157002618	157002807	NM_033274	AL049415
chr5	157214666	157214916	NM_014666	CLINT1
chr5	158585148	158585402	NM_001199383	RNF145
chr5	158585698	158585938	NM_001199383	RNF145
chr5	158636343	158636553	NM_001199383	RNF145
chr5	158690306	158690417	NM_145049	UBLCP1
chr5	159436153	159436287	NM_003314	TTC1
chr5	159546060	159546418	NM_052927	PWWP2A
chr5	159679973	159680251	NM_024565	CCNJL
chr5	159680528	159680741	NM_024565	CCNJL
chr5	159848881	159849041	NM_001282383	NA
chr5	167675127	167675305	NM_001122679	ODZ2
chr5	167689424	167689806	NM_001122679	ODZ2
chr5	168006297	168006605	NM_024594	PANK3
chr5	171470670	171470815	NM_005990	STK10
chr5	171520426	171520906	NM_005990	STK10
chr5	171615070	171615319	NM_005990	STK10
chr5	171638811	171639251	NM_152277	UBTD2
chr5	171761335	171761689	NM_001017995	SH3PXD2B
chr5	171764966	171765282	NM_001017995	SH3PXD2B
chr5	171766244	171766763	NM_001017995	SH3PXD2B
chr5	172195643	172195883	NM_004417	AK316321
chr5	172197774	172198101	NM_004417	AK316321
chr5	172261295	172261479	NM_001031711	BX648961
chr5	172410812	172410947	NM_003945	ATP6V0E1
chr5	172744545	172745265	NM_003714	STC2
chr5	172755298	172755423	NM_003714	STC2
chr5	175843180	175843529	NR_045724	CLTB
chr5	175875379	175875517	NM_014613	FAF2
chr5	175936711	175936932	NM_014613	FAF2
chr5	176023805	176024702	NM_052899	GPRIN1
chr5	176084538	176085097	NM_001006616	TSPAN17
chr5	176638724	176638911	NM_172349	NSD1
chr5	176730819	176730971	NM_001271828	PRELID1
chr5	176734285	176734943	NM_031300	MXD3
chr5	176778504	176778645	NM_006816	LMAN2
chr5	176882886	176883191	NM_001174102	PRR7
chr5	176900440	176900678	NM_004395	DBN1
chr5	176923445	176923594	NR_103804	NA
chr5	176924470	176924589	NR_103804	NA
chr5	176943717	176943910	NM_016222	DDX41
chr5	176951625	176952130	NR_024019	FAM193B
chr5	177019191	177019411	NM_017510	TMED9
chr5	177022435	177022592	NM_017510	TMED9
chr5	177036724	177036974	NM_007255	B4GALT7
chr5	177059483	177059825	NR_026921	LOC202181
chr5	177548804	177549062	NM_015111	AK127224
chr5	177580605	177580870	NM_017838	NHP2
chr5	177631512	177632043	NM_004499	HNRNPAB
chr5	177658726	177659249	NR_103509	NA
chr5	178977582	178977785	NM_025158	RUFY1
chr5	179192429	179192933	NM_014757	MAML1
chr5	179193441	179193722	NM_014757	MAML1
chr5	179200976	179201208	NM_014757	MAML1
chr5	179247912	179248152	NM_003900	SQSTM1
chr5	179290354	179291070	NM_198868	TBC1D9B
chr5	179718859	179719085	NM_002752	MAPK9
chr5	180218651	180219881	NM_001114619	MGAT1
chr5	180229652	180229895	NM_002406	MGAT1
chr5	180235752	180235983	NM_001114617	MGAT1
chr5	180277864	180277993	NM_001172638	ZFP62
chr5	180278116	180278289	NM_001172638	ZFP62
chr5	180486687	180487169	NM_152547	BTNL9
chr5	180650759	180651101	NR_045218	TRIM41
chr5	180651293	180651599	NR_045218	TRIM41
chr5	180661503	180661704	NM_033549	TRIM41
chr5	180688215	180688450	NR_102761	LOC100507602
chr5	180754628	180754770	NR_028327	DQ599872
chr6	1611022	1611602	NM_001453	FOXC1
chr6	3156307	3156486	NM_001069	TUBB2A
chr6	3157613	3157777	NM_001069	TUBB2A
chr6	3226838	3227007	NM_178012	TUBB2B
chr6	3751660	3752783	NM_183373	PXDC1
chr6	4021572	4021748	NM_003913	PRPF4B
chr6	4133872	4134031	NM_206836	ECI2
chr6	4776674	4777058	NM_004824	CDYL
chr6	5369102	5369355	NM_006567	FARS2
chr6	7230577	7230975	NM_001168344	RREB1
chr6	7231778	7232034	NM_001168344	RREB1
chr6	7246757	7247073	NM_001168344	RREB1
chr6	7248883	7249260	NM_001168344	RREB1
chr6	7581604	7581757	NM_004415	DSP
chr6	7910736	7911039	NM_030810	TXNDC5
chr6	10723344	10723517	NM_016462	TMEM14C
chr6	11185370	11185693	NR_073131	NA
chr6	11232757	11232946	NM_001271033	NEDD9
chr6	13814538	13814774	NM_001031713	BC033996
chr6	16306639	16306894	NM_000332	ATXN1
chr6	17600612	17600795	NM_016255	FAM8A1
chr6	17637559	17637786	NM_001278209	NUP153
chr6	17706596	17707040	NM_001278209	NUP153
chr6	17764490	17764815	NM_001105568	KIF13A
chr6	18264601	18264751	NM_003472	AK092541
chr6	20490467	20490759	NM_001243076	E2F3
chr6	21594282	21595185	NM_003107	SOX4
chr6	21595403	21597162	NM_003107	SOX4
chr6	26204859	26204998	NM_003545	HIST1H4E
chr6	26376973	26377261	NM_001197246	BTN3A2
chr6	26392687	26393039	NM_001197237	BTN2A2
chr6	26413552	26413795	NM_194441	BTN3A1
chr6	26452060	26452317	NM_006994	BTN3A3
chr6	26468308	26468636	NM_078476	BTN2A1
chr6	26522134	26522400	NR_026790	HCG11
chr6	26598656	26598974	NM_013375	DQ596042
chr6	27791885	27792071	NM_021968	FKSG63
chr6	27799136	27799310	NM_003541	HIST1H4K
chr6	28104480	28104610	NR_103456	LOC100129195
chr6	28963245	28963458	NM_001010877	ZNF311
chr6	29523661	29523875	NM_006398	UBD
chr6	29855669	29856065	NR_001434	HLA-H
chr6	29894440	29894614	NR_001317	AK097625
chr6	29910284	29910777	NM_001242758	AK309533
chr6	29911063	29911390	NM_001242758	AK309533
chr6	30153815	30153961	NM_003449	TRIM26
chr6	30154163	30154368	NM_003449	TRIM26
chr6	30256793	30257147	NR_024053	HCG18
chr6	30294271	30294590	NR_024053	HCG18
chr6	30309678	30309918	NM_172016	TRIM39
chr6	30312939	30313059	NM_001199121	RPP21
chr6	30525072	30525269	NM_005275	GNL1
chr6	30584514	30584774	NR_072994	PPP1R10
chr6	30652473	30652913	NM_133471	PPP1R18
chr6	30710275	30710460	NM_005803	FLOT1
chr6	30711481	30711858	NM_003897	AK098012
chr6	30712166	30712313	NM_003897	AK098012
chr6	30867121	30867253	NM_001297652	NA
chr6	31127058	31127226	NM_007109	POU5F1
chr6	31130424	31130730	NM_007109	POU5F1
chr6	31324491	31324829	NM_005514	HLA-B
chr6	31431484	31431670	NR_040662	PMSP
chr6	31588498	31588675	NM_080686	PRRC2A
chr6	31600101	31600612	NM_080686	PRRC2A
chr6	31627318	31627703	NM_021184	C6orf47
chr6	31627928	31628350	NM_021184	C6orf47
chr6	31631731	31632071	NM_033177	GPANK1
chr6	31704016	31704275	NM_001288	CLIC1
chr6	31763307	31763498	NM_006295	VARS
chr6	31783343	31783504	NM_005345	HSPA1A
chr6	31795525	31795744	NM_005346	HSPA1B
chr6	31827320	31827499	NM_000434	NEU1
chr6	31868253	31868580	NM_181842	ZBTB12
chr6	32096723	32097229	NM_022110	FKBPL
chr6	32143639	32143830	NM_006411	AGPAT1
chr6	32153541	32153732	NM_002586	PBX2
chr6	32796519	32796734	NM_001290043	NA
chr6	32805805	32806087	NM_018833	TAP2
chr6	32806381	32806505	NM_018833	TAP2
chr6	32821970	32822115	NM_002800	PSMB9
chr6	33168649	33168823	NM_006979	SLC39A7
chr6	33168978	33169234	NM_006979	SLC39A7
chr6	33176289	33176595	NM_002931	RING1
chr6	33267512	33267741	NM_172209	TAPBP
chr6	33281891	33282014	NM_172209	TAPBP
chr6	33283138	33283485	NM_005453	ZBTB22
chr6	33373148	33373399	NM_002263	BC146941
chr6	33378848	33378978	NR_027692	PHF1
chr6	33385705	33385924	NM_015921	AK024243
chr6	33405510	33405789	NM_006772	SYNGAP1
chr6	33410675	33411387	NM_006772	SYNGAP1
chr6	33740320	33740572	NM_181336	LEMD2
chr6	34574331	34574525	NM_022758	C6orf106
chr6	34857049	34857201	NM_015245	ANKS1A
chr6	34985246	34985721	NM_015245	ANKS1A
chr6	35393793	35394038	NM_001171819	PPARD
chr6	35394334	35394614	NM_001171819	PPARD
chr6	35995620	35995830	NM_001315	MAPK14
chr6	36454799	36454947	NR_104481	NA
chr6	36891200	36891613	NM_152734	C6orf89
chr6	37401012	37401148	NM_015050	FTSJD2
chr6	37604561	37604835	NM_153487	AY927499
chr6	37604933	37605142	NM_153487	AY927499
chr6	38142570	38142752	NM_001099272	BTBD9
chr6	39874531	39874716	NR_033233	NA
chr6	41076749	41076866	NR_026938	ADCY10P1
chr6	41738831	41738992	NM_006653	DQ592954
chr6	41874622	41874821	NM_001305457	NA
chr6	41909349	41909527	NM_001287427	NA
chr6	42712715	42713229	NM_003192	TBCC
chr6	42906678	42906936	NM_006586	CNPY3
chr6	42946257	42946626	NM_000287	PEX6
chr6	42996928	42997113	NM_033112	RRP36
chr6	43305602	43305781	NM_014345	ZNF318
chr6	43400304	43400605	NM_001198934	ABCC10
chr6	43596778	43596904	NM_019096	GTPBP2
chr6	43608082	43608237	NM_014628	MAD2L1BP
chr6	43655351	43655522	NM_018135	MRPS18A
chr6	43738243	43739045	NM_001171625	VEGFA
chr6	43752898	43753364	NM_003376	NA
chr6	44081522	44081814	NM_032111	MRPL14
chr6	47200454	47200667	NM_014452	TNFRSF21
chr6	47253766	47254193	NM_014452	TNFRSF21
chr6	52129059	52129272	NM_001270472	MCM3
chr6	52268834	52269178	NM_133367	PAQR8
chr6	52269789	52269946	NM_133367	PAQR8
chr6	52270136	52270452	NM_133367	PAQR8
chr6	52367177	52367446	NM_012288	TRAM2
chr6	52930243	52930437	NM_033480	FBXO9
chr6	53409505	53409796	NM_001498	GCLC
chr6	56323824	56324035	NM_183380	DST
chr6	64282453	64282608	NM_003463	PTP4A1
chr6	64394682	64394818	NM_001290260	NA
chr6	64422539	64422754	NM_001290259	NA
chr6	71998513	71998899	NM_024576	DM119539
chr6	72011273	72011673	NM_024576	DM119539
chr6	74405855	74405997	NM_001159588	AF086303
chr6	75950911	75951045	NR_029466	COX7A2
chr6	75994333	75994479	NM_001143958	TMEM30A
chr6	83075204	83075770	NM_001166392	TPBG
chr6	83075852	83076044	NM_001166392	TPBG
chr6	85446711	85447064	NM_001080508	AK024998
chr6	86159820	86160056	NM_002526	NT5E
chr6	97285100	97285239	NM_001143957	GPR63
chr6	99283932	99284114	NM_005604	DQ599242
chr6	99893950	99894125	NM_001080481	USP45
chr6	107077139	107077312	NM_032730	RTN4IP1
chr6	107349476	107349588	NM_001142468	C6orf203
chr6	107390112	107390375	NM_001080450	BEND3
chr6	107955799	107956043	NM_018013	AF520419
chr6	107956328	107956588	NM_018013	AF520419
chr6	108882356	108882795	NM_201559	FOXO3
chr6	109001043	109001318	NM_201559	FOXO3
chr6	109786955	109787177	NM_001286613	NA
chr6	109787324	109787464	NM_014797	ZBTB24
chr6	110500975	110501187	NM_003931	WASF1
chr6	111136322	111136545	NM_015076	BC047513
chr6	111279863	111280049	NM_138408	GTF3C6
chr6	111588052	111588406	NM_153369	KIAA1919
chr6	111912612	111912798	NR_028338	NA
chr6	114181293	114181832	NM_002356	MARCKS
chr6	116599200	116599502	NM_003309	TSPYL1
chr6	116600165	116600408	NM_003309	TSPYL1
chr6	116692105	116692358	NM_013352	AK093256
chr6	116720307	116720446	NM_001080976	DSE
chr6	116756868	116757090	NM_001080976	DSE
chr6	116757419	116757767	NM_001080976	DSE
chr6	116757851	116758080	NM_001080976	DSE
chr6	116836898	116837162	NM_153711	FAM26E
chr6	116892597	116892723	NM_015952	RWDD1
chr6	119670122	119670446	NM_005907	MAN1A1
chr6	119670743	119670918	NM_005907	MAN1A1
chr6	125283639	125284460	NM_001286398	NA
chr6	127608166	127608400	NR_045103	NA
chr6	127768145	127768275	NM_001012279	SOGA3
chr6	131384236	131384367	NM_001135555	EPB41L2
chr6	139695534	139695786	NM_006079	CITED2
chr6	143074271	143074630	NM_006734	HIVEP2
chr6	143832658	143832839	NM_032020	FUCA2
chr6	144269309	144269598	NM_006718	PLAGL1
chr6	144416087	144416410	NM_031287	SF3B5
chr6	144416571	144416693	NM_031287	SF3B5
chr6	146864874	146865133	NM_006834	FW339973
chr6	148864965	148865249	NM_015278	SASH1
chr6	148869539	148869939	NM_015278	SASH1
chr6	149699259	149699455	NM_001292035	NA
chr6	150070888	150071054	NM_005389	PCMT1
chr6	151686648	151687051	NM_020861	ZBTB2
chr6	152443192	152443381	NM_182961	SYNE1
chr6	153296396	153296679	NM_001142522	FBXO5
chr6	154831236	154831772	NM_173515	IPCEF1
chr6	155154198	155154492	NM_001286188	NA
chr6	155577694	155578104	NM_016020	AB075492
chr6	157099088	157099264	NM_017519	ARID1B
chr6	157100068	157100583	NM_017519	ARID1B
chr6	157528005	157528645	NM_017519	ARID1B
chr6	157802675	157802836	NM_024630	ZDHHC14
chr6	158094075	158094354	NM_024630	ZDHHC14
chr6	158244264	158244439	NM_016224	SNX9
chr6	158402916	158403114	NM_003898	AK026758
chr6	158517024	158517457	NM_003898	AK026758
chr6	159062310	159062436	NM_006519	DYNLT1
chr6	160210489	160210642	NM_001008897	TCP1
chr6	161412361	161413362	NR_120425	NA
chr6	161554547	161554713	NM_020133	AGPAT4
chr6	161556213	161556409	NM_020133	AGPAT4
chr6	161557427	161557657	NM_020133	AGPAT4
chr6	161694918	161695043	NM_020133	AGPAT4
chr6	163835766	163836210	NM_206853	QKI
chr6	165746203	165746375	NM_001130690	AK090688
chr6	167369815	167370023	NM_003730	RNASET2
chr6	170068029	170068251	NM_182552	WDR27
chr6	170862240	170862379	NM_002793	PSMB1
chr6	170863464	170863582	NM_003194	DQ584609
chr7	192931	193800	NM_020223	FAM20C
chr7	299701	300298	NM_020223	FAM20C
chr7	300316	300692	NM_020223	FAM20C
chr7	537978	538168	NM_002607	PDGFA
chr7	916203	916402	NM_015949	GET4
chr7	1098047	1098270	NM_001303473	NA
chr7	1474001	1474305	NM_182924	AK127339
chr7	1570404	1570594	NM_002360	MAFK
chr7	1580068	1580403	NM_002360	MAFK
chr7	1583242	1583394	NM_001097620	TMEM184A
chr7	1584245	1584551	NM_001097620	TMEM184A
chr7	1586478	1586763	NM_001097620	TMEM184A
chr7	1607191	1607368	NM_001134340	PSMG3
chr7	1626745	1626965	NR_027329	NA
chr7	1786669	1786809	NM_001128636	AK127048
chr7	2279202	2279365	NM_013393	FTSJ2
chr7	2294189	2294391	NM_013321	SNX8
chr7	2317855	2318004	NM_013321	SNX8
chr7	2394508	2394895	NM_001037283	EIF3B
chr7	2472194	2472669	NM_018641	BC034268
chr7	2473206	2473638	NM_018641	BC034268
chr7	2577845	2578374	NM_152743	BRAT1
chr7	2653344	2653572	NM_152558	IQCE
chr7	2671601	2671965	NM_025250	TTYH3
chr7	2701359	2702549	NM_025250	TTYH3
chr7	2739877	2740181	NM_133463	AMZ1
chr7	2752139	2752556	NM_001284355	NA
chr7	2752823	2752972	NM_133463	AMZ1
chr7	2770542	2771044	NM_007353	GNA12
chr7	4801987	4802351	NM_001037165	FOXK1
chr7	4802420	4802685	NM_001037165	FOXK1
chr7	4802842	4803326	NM_001037165	FOXK1
chr7	4803551	4803900	NM_001037165	FOXK1
chr7	4806294	4807098	NM_001037165	FOXK1
chr7	5036436	5036939	NR_023385	RNF216P1
chr7	5229893	5230139	NM_001278299	WIPI2
chr7	5342850	5343113	NM_001040661	BC044606
chr7	5352820	5353230	NM_001080495	BC140723
chr7	5410031	5410964	NM_001080495	BC140723
chr7	5427417	5428972	NM_001080495	BC140723
chr7	5521188	5521417	NM_024963	FBXL18
chr7	5567298	5567516	NM_001101	DL492006
chr7	5568802	5569382	NM_001101	DL492006
chr7	5570101	5570273	NM_001101	DL492006
chr7	6098584	6098797	NM_014413	EIF2AK1
chr7	6193536	6194714	NM_032172	USP42
chr7	6204194	6204661	NM_004227	CYTH3
chr7	6370299	6370539	NM_001037163	FAM220A
chr7	6370634	6370831	NM_001037163	FAM220A
chr7	6414167	6414377	NM_006908	RAC1
chr7	6449078	6449283	NM_001142936	DAGLB
chr7	6449329	6449504	NM_001142936	DAGLB
chr7	6500748	6500908	NM_006854	KDELR2
chr7	6523630	6523813	NM_006854	KDELR2
chr7	6639618	6639789	NM_024067	C7orf26
chr7	6676959	6677146	NM_001278559	NA
chr7	6691950	6692274	NM_001278559	NA
chr7	6692351	6693456	NM_001278559	NA
chr7	6776924	6777222	NR_002217	PMS2CL
chr7	7679916	7680093	NM_002947	RPA3
chr7	19156314	19156779	NM_000474	TWIST1
chr7	19157042	19157246	NM_000474	TWIST1
chr7	23053533	23053722	NM_032581	FAM126A
chr7	23571413	23571559	NM_001282759	NA
chr7	26240190	26240404	NM_031243	HNRNPA2B1
chr7	26331545	26331741	NM_001199835	SNX10
chr7	27147522	27147871	NM_153631	HOXA3
chr7	27149880	27150082	NM_153631	HOXA3
chr7	27225229	27225409	NR_002795	LOC402470
chr7	27237583	27237848	NM_000522	HOXA13
chr7	29724416	29725251	NR_027347	NA
chr7	30029239	30029414	NM_001145515	SCRN1
chr7	30174615	30174751	NM_152793	AK098769
chr7	30324492	30325140	NM_147128	ZNRF2
chr7	30411624	30411851	NR_002186	DKFZP586I1420
chr7	30491861	30492414	NM_006092	NOD1
chr7	30518221	30518383	NM_006092	NOD1
chr7	32768159	32768610	NR_003502	AK057321
chr7	32908986	32909190	NM_015483	KBTBD2
chr7	32909449	32909778	NM_015483	KBTBD2
chr7	35733835	35734178	NM_022373	HERPUD2
chr7	36194277	36194813	NM_030636	EEPD1
chr7	36338738	36339138	NM_030636	EEPD1
chr7	37960269	37960794	NM_001242946	EPDR1
chr7	39989670	39990367	NM_031267	CDK13
chr7	39990788	39991361	NM_031267	CDK13
chr7	40134316	40134641	NM_031267	CDK13
chr7	41729762	41730181	NM_002192	INHBA
chr7	41751281	41751396	NR_027119	INHBA-AS1
chr7	42949515	42949662	NM_001099858	PSMA2
chr7	42971985	42972154	NM_031903	MRPL32
chr7	43664377	43664629	NM_004760	STK17A
chr7	43798297	43798419	NM_000712	BLVRA
chr7	43916492	43917769	NM_001077664	URGCP
chr7	43917963	43918361	NM_001077664	URGCP
chr7	44056060	44056221	NR_003655	AX747182
chr7	44084281	44084468	NM_001284315	NA
chr7	44161539	44161762	NM_006230	POLD2
chr7	44240585	44240771	NM_006555	DQ574505
chr7	44424304	44424712	NM_015332	NUDCD3
chr7	44530032	44530266	NM_015332	NUDCD3
chr7	44605411	44605620	NM_001257189	DDX56
chr7	44621663	44621816	NM_001303062	NA
chr7	44646192	44646356	NM_001165036	OGDH
chr7	44663874	44664148	NM_001165036	OGDH
chr7	44788469	44788644	NM_031449	ZMIZ2
chr7	44882869	44883057	NM_138635	H2AFV
chr7	44887513	44887689	NM_138635	H2AFV
chr7	45039835	45040004	NM_001167934	CCM2
chr7	45115512	45115817	NR_030770	CCM2
chr7	45139785	45139949	NM_199122	TBRG4
chr7	45148617	45148924	NM_001261834	TBRG4
chr7	45953004	45953315	NM_000598	AK125311
chr7	45960376	45960863	NM_000598	AK125311
chr7	47314973	47315190	NM_022748	AK310472
chr7	47316928	47317666	NM_022748	AK310472
chr7	47408235	47409017	NM_022748	AK310472
chr7	47805549	47805740	NR_038407	LINC00525
chr7	48128847	48129087	NM_003364	UPP1
chr7	54825170	54825347	NM_014302	SEC61G
chr7	55086713	55087013	NM_201284	EGFR
chr7	55273120	55273434	NM_005228	GU228584
chr7	55273825	55274135	NM_005228	GU228584
chr7	56174007	56174173	NM_016139	DQ599872
chr7	65447053	65447197	NR_120531	NA
chr7	65540813	65541005	NM_001024946	ASL
chr7	65670349	65670478	NM_003596	TPST1
chr7	65844717	65844923	NR_026873	LOC493754
chr7	72440289	72440539	NR_104007	NA
chr7	72742376	72742629	NM_001281304	NA
chr7	72892394	72892609	NM_032408	BC050599
chr7	72936348	72936593	NM_032408	BC050599
chr7	72984803	72985026	NM_012453	TBL2
chr7	72992736	72992925	NM_012453	TBL2
chr7	73097916	73098183	NR_045512	WBSCR22
chr7	73790388	73791141	NM_003388	CLIP2
chr7	74072050	74072335	NM_001163636	GTF2I
chr7	74174034	74174178	NM_001163636	GTF2I
chr7	75039643	75039767	NR_033322	NA
chr7	75165906	75166219	NM_005338	HIP1
chr7	75508358	75508530	NM_001040457	RHBDD2
chr7	75544486	75544643	NR_039795	MIR4651
chr7	75677384	75677581	NM_001282404	NA
chr7	75931939	75932427	NM_001540	AX747594
chr7	76018671	76019260	NM_080744	SRCRB4D
chr7	76111831	76112298	NM_020892	DTX2
chr7	76609922	76610582	NR_023383	DTX2P1-UPK3BP1-PMS2P11
chr7	77256441	77256678	NM_001131008	PTPN12
chr7	77423220	77423442	NM_032936	TMEM60
chr7	80374208	80374399	NM_006379	AY927633
chr7	87848167	87848334	NR_120517	NA
chr7	87849238	87849365	NM_001256891	SRI
chr7	90042045	90042300	NM_012129	CLDN12
chr7	90896199	90896414	NM_003505	FZD1
chr7	92028203	92028335	NM_019004	ANKIB1
chr7	93519937	93520076	NM_001271004	TFPI2
chr7	93551057	93551188	NM_004126	GNG11
chr7	94295405	94295603	NM_001184962	NA
chr7	94296334	94296618	NM_001184962	NA
chr7	95064153	95064361	NM_000305	PON2
chr7	96338980	96339165	NM_006304	SHFM1
chr7	97836160	97836288	NM_014916	LMTK2
chr7	97910983	97911271	NM_001159491	hCG_2023280
chr7	98609746	98610048	NM_003496	TRRAP
chr7	98972325	98972505	NM_005720	ARPC1A
chr7	98983273	98983429	NM_005720	ARPC1A
chr7	99017436	99017638	NM_001198879	ATP5J2-PTCD1
chr7	99036580	99036813	NM_001081559	CPSF4
chr7	99156270	99156405	NM_001085366	ZNF655
chr7	99613238	99613366	NM_001287055	NA
chr7	99632673	99632874	NM_001287055	NA
chr7	99635298	99635460	NM_001287055	NA
chr7	99933756	99933884	NR_003613	DQ601342
chr7	100033806	100034098	NM_145030	PPP1R35
chr7	100076518	100076794	NR_130119	NA
chr7	100200001	100200118	NR_038910	PCOLCE-AS1
chr7	100271352	100271624	NM_005273	GNB2
chr7	100730622	100732127	NM_030961	TRIM56
chr7	101840307	101840547	NM_001202543	CUX1
chr7	101891752	101892686	NM_001202543	CUX1
chr7	101943853	101944094	NM_020979	SH2B2
chr7	102074046	102074200	NM_001126340	ORAI2
chr7	102087448	102088139	NM_001126340	ORAI2
chr7	102088225	102088451	NM_001126340	ORAI2
chr7	102116655	102116816	NM_006234	POLR2J
chr7	102119216	102119344	NM_006234	POLR2J
chr7	102212869	102213058	NM_001097615	POLR2J3
chr7	102311953	102312077	NM_032959	POLR2J2
chr7	102715582	102715802	NM_001161013	ARMC10
chr7	102760158	102760402	NM_001122838	NAPEPLD
chr7	102985037	102985204	NM_001129887	DNAJC2
chr7	105254536	105254724	NM_138495	ATXN7L1
chr7	106300269	106301488	NM_175884	CCDC71L
chr7	106809454	106809596	NM_012257	HBP1
chr7	107399201	107399408	NR_024199	CBLL1
chr7	107531609	107531733	NM_001289750	NA
chr7	116165030	116165244	NM_001172895	CAV1
chr7	116502572	116502787	NM_006136	CAPZA2
chr7	121023043	121023172	NM_001040020	FAM3C
chr7	121036214	121036361	NM_014888	FAM3C
chr7	127222052	127222397	NM_024523	GCC1
chr7	127222470	127222804	NM_024523	GCC1
chr7	128097494	128097735	NM_001098786	HILPDA
chr7	128694820	128694941	NR_034053	TNPO3
chr7	128851999	128852604	NM_005631	SMO
chr7	129592507	129592755	NM_003344	UBE2H
chr7	129770405	129770597	NM_014997	KLHDC10
chr7	131188673	131189020	NM_005397	PODXL
chr7	131241104	131241389	NM_005397	PODXL
chr7	134136396	134136602	NM_001628	AKR1B1
chr7	134143698	134143889	NM_001628	AKR1B1
chr7	134850137	134850347	NM_018295	TMEM140
chr7	134851025	134851516	NM_001243753	C7orf49
chr7	134855342	134855479	NM_001243749	C7orf49
chr7	134870607	134871043	NM_014149	WDR91
chr7	138145285	138145610	NM_003852	TRIM24
chr7	139415897	139416078	NM_001113239	HIPK2
chr7	139762429	139762701	NR_130117	NA
chr7	140154260	140154489	NR_117084	NA
chr7	140373653	140373934	NM_052853	ADCK2
chr7	141438193	141438326	NM_001256512	SSBP1
chr7	142983853	142984140	NR_104253	NA
chr7	143884679	143885328	NM_001003702	ARHGEF35
chr7	143892505	143892750	NR_126023	NA
chr7	143947699	143948368	NR_002157	CBRC7TM_40
chr7	143980911	143981464	NR_033942	ARHGEF34P
chr7	143982090	143982356	NR_033942	ARHGEF34P
chr7	143996793	143997462	NR_002157	CBRC7TM_40
chr7	144052462	144052719	NR_126023	NA
chr7	144059910	144060326	NM_005435	DQ597485
chr7	144061465	144061731	NM_005435	DQ597485
chr7	144062140	144062911	NM_005435	DQ597485
chr7	148497615	148497985	NM_003592	CUL1
chr7	148768424	148768594	NM_152411	ZNF786
chr7	148768746	148769021	NM_152411	ZNF786
chr7	148851096	148851307	NM_020781	ZNF398
chr7	148876378	148876841	NM_170686	ZNF398
chr7	148921374	148921958	NM_001303481	NA
chr7	148936766	148937060	NM_012256	ZNF212
chr7	148950764	148951067	NM_012256	ZNF212
chr7	148959301	148959538	NM_001195220	AF035281
chr7	148963408	148963702	NM_001195220	AF035281
chr7	148978724	148979435	NM_001195220	AF035281
chr7	149128718	149128948	NM_015694	ZNF777
chr7	149152732	149153042	NM_015694	ZNF777
chr7	149171274	149171727	NM_001163474	ZNF746
chr7	149171950	149172456	NM_001163474	ZNF746
chr7	149194630	149194824	NM_001163474	ZNF746
chr7	149430470	149430909	NM_032534	KRBA1
chr7	149545091	149545516	NM_001099220	BC045757
chr7	150033797	150034932	NM_023942	LRRC61
chr7	150065914	150066069	NM_013400	REPIN1
chr7	150068736	150069037	NM_013400	REPIN1
chr7	150069118	150069714	NM_013400	REPIN1
chr7	150093593	150093963	NM_173680	ZNF775
chr7	150094722	150095061	NM_173680	ZNF775
chr7	150095313	150095643	NM_173680	ZNF775
chr7	150107667	150107994	NR_027237	LOC728743
chr7	150777691	150777900	NM_001258461	FASTK
chr7	150778454	150778785	NM_031434	TMUB1
chr7	150819911	150820308	NM_001042535	AGAP3
chr7	150840980	150841414	NM_001281300	NA
chr7	150929578	150929810	NM_001284295	NA
chr7	150932260	150932735	NM_001284295	NA
chr7	150934494	150935358	NM_001284295	NA
chr7	151216566	151216764	NM_005614	RHEB
chr7	152456872	152457021	NR_073001	NA
chr7	155537737	155537872	NM_053043	RBM33
chr7	155538041	155538303	NM_053043	RBM33
chr7	155567778	155567980	NM_053043	RBM33
chr7	156469079	156469223	NM_030936	RNF32
chr7	156474566	156474846	NM_022458	LMBR1
chr7	156685621	156685843	NM_022458	LMBR1
chr7	156742448	156742973	NM_138400	NOM1
chr7	156803082	156803289	NM_005515	MNX1
chr7	156931653	156931871	NM_014671	UBE3C
chr7	157129706	157129895	NM_005494	DNAJB6
chr7	158497364	158497486	NR_104054	NA
chr7	158621860	158622213	NM_020728	ESYT2
chr8	623372	623635	NM_207332	AK128400
chr8	1711951	1712151	NM_018941	CLN8
chr8	1719077	1719586	NM_018941	CLN8
chr8	1728534	1728772	NM_018941	CLN8
chr8	1906252	1906468	NM_014629	BC047307
chr8	1948734	1948992	NM_014867	KBTBD11
chr8	2093124	2093295	NM_003970	AX747124
chr8	8233826	8234044	NM_001080826	SGK223
chr8	8234738	8235299	NM_001080826	SGK223
chr8	8998200	8998833	NM_001201329	PPP1R3B
chr8	15397792	15398002	NM_006765	TUSC3
chr8	17780525	17780678	NM_006197	PCM1
chr8	20107191	20107302	NM_021020	LZTS1
chr8	22005449	22005615	NM_139278	LGI3
chr8	22022797	22023018	NR_033404	BMP1
chr8	22069264	22069546	NM_006129	BMP1
chr8	22277109	22277392	NM_001128431	SLC39A14
chr8	22461238	22461498	NM_001013842	C8orf58
chr8	22478688	22478986	NM_018688	BIN3
chr8	22880136	22880470	NR_027140	TNFRSF10B
chr8	22960310	22960873	NR_046173	TNFRSF10C
chr8	23147581	23147869	NM_001301650	NA
chr8	23428825	23429375	NM_016612	FP15737
chr8	26149053	26149185	NM_002717	DKFZp451J181
chr8	26240566	26240716	NM_004331	BNIP3L
chr8	28575210	28575716	NM_001440	EXTL3
chr8	29207485	29207823	NM_001394	DUSP4
chr8	30242046	30242249	NM_006867	RBPMS
chr8	30515511	30515727	NM_002095	GTF2E2
chr8	30670181	30670311	NM_001009552	PPP2CB
chr8	32405824	32406225	NM_013960	NRG1
chr8	32621469	32621751	NM_013960	NRG1
chr8	33246963	33247256	NM_032664	FUT10
chr8	33369639	33369875	NM_001265581	TTI2
chr8	37554791	37555400	NM_025069	BC031939
chr8	37555623	37556266	NM_025069	BC031939
chr8	37654426	37654923	NM_032777	GPR124
chr8	37698705	37699570	NM_032777	GPR124
chr8	37699647	37700219	NM_032777	GPR124
[truncated: 3,181 more rows]

## Sheet: human_Union_uninduced_FC4_genes
chr	peak_start	peak_end	Refseq_ID	Symbol
chr1	135118	135301	NR_039983	JB137814
chr1	789267	789384	NR_047525	LOC643837
chr1	791616	791814	NR_047525	LOC643837
chr1	852401	852557	NR_122045	NA
chr1	854976	856354	NR_122045	NA
chr1	895979	896178	NM_198317	KLHL17
chr1	955502	955794	NM_198576	BC033949
chr1	990377	991140	NM_198576	BC033949
chr1	1017684	1018332	NM_017891	AK128833
chr1	1167638	1168951	NM_080605	B3GALT6
chr1	1169291	1169540	NM_080605	B3GALT6
chr1	1169875	1170315	NM_080605	B3GALT6
chr1	1209028	1209196	NM_194458	UBE2J2
chr1	1263510	1264170	NM_001029885	GLTPD1
chr1	1296671	1297107	NM_001282583	NA
chr1	1321395	1321584	NM_030937	CCNL2
chr1	1322264	1322749	NM_030937	CCNL2
chr1	1334474	1334696	NM_001039577	CCNL2
chr1	1334952	1335117	NR_015434	LOC148413
chr1	1336004	1336668	NR_015434	LOC148413
chr1	1342514	1342663	NM_017971	MRPL20
chr1	1374880	1375335	NM_199121	VWA1
chr1	1375688	1375871	NM_199121	VWA1
chr1	1550580	1551123	NR_033183	MIB2
chr1	1596524	1597268	NM_001110781	SLC35E2B
chr1	1655600	1655755	NM_024011	CDK11A
chr1	1682804	1683084	NM_001198994	NADK
chr1	1822267	1822457	NM_002074	GNB1
chr1	2116119	2116249	NM_001282672	NA
chr1	2126082	2126197	NR_046427	NA
chr1	2160178	2160567	NM_003036	SKI
chr1	2160635	2161165	NM_003036	SKI
chr1	2238567	2239038	NM_003036	SKI
chr1	2239115	2239404	NM_003036	SKI
chr1	2239633	2239855	NM_003036	SKI
chr1	2282379	2282717	NR_024489	LOC100129534
chr1	2283990	2284221	NR_024489	LOC100129534
chr1	2310161	2310308	NR_125361	NA
chr1	2323276	2323428	NM_007033	RER1
chr1	3406640	3407174	NM_001409	MEGF6
chr1	3662196	3662443	NR_033712	TP73-AS1
chr1	3663076	3663317	NR_033712	TP73-AS1
chr1	3731841	3732037	NM_014704	CEP104
chr1	3773492	3773762	NM_014704	CEP104
chr1	3807214	3807431	NM_207356	AK125078
chr1	6052776	6052926	NM_001199861	KCNAB2
chr1	6266189	6266344	NM_207396	C1orf211
chr1	6283046	6283209	NM_012405	ICMT
chr1	6284703	6285221	NM_012405	ICMT
chr1	6309012	6309554	NM_207370	GPR153
chr1	6309673	6310099	NM_207370	GPR153
chr1	6310484	6310670	NM_207370	GPR153
chr1	6453615	6453780	NM_007274	ACOT7
chr1	6521424	6521565	NM_003790	TNFRSF25
chr1	6584567	6584782	NM_024654	NOL9
chr1	6640903	6641223	NM_005341	ZBTB48
chr1	6649113	6649323	NM_005341	ZBTB48
chr1	6652831	6653043	NM_014851	KLHL21
chr1	6653313	6653756	NM_014851	KLHL21
chr1	6659127	6659543	NM_014851	KLHL21
chr1	6662060	6662703	NM_014851	KLHL21
chr1	6681598	6682008	NM_153812	PHF13
chr1	6685257	6685397	NM_001195753	THAP3
chr1	6692919	6693345	NM_001195753	THAP3
chr1	8418290	8418580	NM_001042681	RERE
chr1	8421286	8421508	NM_001042681	RERE
chr1	8934845	8935068	NM_001428	ENO1
chr1	8938600	8938768	NM_001428	ENO1
chr1	9304990	9305408	NM_001282587	NA
chr1	9323694	9324501	NM_004285	H6PD
chr1	9329098	9329387	NM_004285	H6PD
chr1	9329981	9330265	NM_004285	H6PD
chr1	9330579	9330912	NM_004285	H6PD
chr1	9353016	9353167	NM_025106	SPSB1
chr1	9415807	9416712	NM_025106	SPSB1
chr1	9427470	9427922	NM_025106	SPSB1
chr1	9599545	9599799	NM_032315	SLC25A33
chr1	9883701	9884003	NM_001009566	CLSTN1
chr1	10364442	10364745	NM_183416	KIF1B
chr1	10532408	10532593	NM_004401	DFFA
chr1	11072712	11072868	NM_007375	TARDBP
chr1	11083408	11083657	NM_007375	TARDBP
chr1	11119893	11120084	NM_003132	SRM
chr1	11322451	11322555	NM_004958	MTOR
chr1	11741074	11741191	NM_006341	MAD2L2
chr1	11850169	11850929	NM_005957	MTHFR
chr1	11865614	11865951	NM_005957	MTHFR
chr1	11866306	11866435	NR_046428	CLCN6
chr1	11985289	11986439	NM_138346	KIAA2013
chr1	12034748	12035445	NM_000302	PLOD1
chr1	12071683	12072026	NM_001127660	MFN2
chr1	12079553	12079702	NM_021933	MIIP
chr1	12336997	12337251	NM_018156	VPS13D
chr1	12568952	12569150	NM_018156	VPS13D
chr1	15441462	15441718	NM_201628	KAZN
chr1	15545943	15546845	NM_001136218	TMEM51
chr1	15736406	15736545	NM_024329	EFHD2
chr1	15850568	15850680	NR_102733	CASP9
chr1	15894381	15894798	NR_109898	NA
chr1	15943990	15944187	NM_032341	DQ573015
chr1	15987418	15987689	NM_006511	DDI2
chr1	16010823	16011011	NM_015164	PLEKHM2
chr1	16053531	16054299	NM_015164	PLEKHM2
chr1	16161879	16162362	NR_024279	FLJ37453
chr1	16199356	16199714	NM_015001	SPEN
chr1	16202665	16202970	NM_015001	SPEN
chr1	16266002	16266163	NM_015001	SPEN
chr1	16266277	16266428	NM_015001	SPEN
chr1	16451183	16451774	NM_004431	EPHA2
chr1	16456720	16456964	NM_004431	EPHA2
chr1	16474861	16475603	NM_004431	EPHA2
chr1	16482315	16482556	NM_004431	EPHA2
chr1	16558327	16558514	NM_030907	RSG1
chr1	16577085	16577449	NM_018994	FBXO42
chr1	16693738	16693898	NR_073503	AL832937
chr1	16721639	16721854	NM_001114600	SZRD1
chr1	17338261	17338420	NM_001141974	ATP13A2
chr1	17371300	17371462	NM_003000	SDHB
chr1	17380400	17380512	NM_003000	SDHB
chr1	18023680	18024036	NM_018125	ARHGEF10L
chr1	18807709	18808113	NM_152375	KLHDC7A
chr1	18809184	18809437	NM_152375	KLHDC7A
chr1	18811178	18811406	NM_152375	KLHDC7A
chr1	18811457	18811918	NM_152375	KLHDC7A
chr1	19282792	19283145	NM_001136265	IFFO2
chr1	19536537	19536754	NM_020765	AX747516
chr1	19545619	19545884	NM_015047	EMC1
chr1	19585259	19585532	NM_016183	MRTO4
chr1	19638835	19639116	NM_001040125	PQLC2
chr1	19639216	19639431	NM_001040125	PQLC2
chr1	19655072	19655580	NM_001040126	PQLC2
chr1	19746166	19746333	NM_004930	CAPZB
chr1	19811882	19812020	NM_001206541	NA
chr1	19923492	19923668	NM_001204089	MINOS1-NBL1
chr1	19970818	19971005	NM_005380	NBL1
chr1	19983548	19983805	NM_005380	NBL1
chr1	20009306	20009788	NM_181719	TMCO4
chr1	20234068	20234358	NM_015207	OTUD3
chr1	20826489	20827124	NM_024544	MUL1
chr1	20827587	20827710	NM_024544	MUL1
chr1	20834407	20834609	NM_024544	MUL1
chr1	21268258	21268434	NM_001198801	EIF4G3
chr1	21546156	21546514	NM_001113348	ECE1
chr1	22352011	22352150	NR_023919	LINC00339
chr1	22356805	22357230	NR_023919	LINC00339
chr1	22379166	22379323	NM_044472	CDC42
chr1	22852740	22852953	NM_014870	ZBTB40
chr1	22854298	22854464	NM_014870	ZBTB40
chr1	22854521	22854754	NM_014870	ZBTB40
chr1	22855582	22855785	NM_014870	ZBTB40
chr1	23037345	23037530	NM_017449	EPHB2
chr1	23110893	23111343	NM_017449	EPHB2
chr1	23240278	23240597	NM_017449	EPHB2
chr1	23415112	23415603	NM_001142546	LUZP1
chr1	23637014	23637327	NM_001102397	HNRNPR
chr1	23688002	23688197	NM_030634	ZNF436
chr1	23689184	23689335	NM_030634	ZNF436
chr1	23694471	23694687	NM_030634	ZNF436
chr1	23836176	23836388	NM_004091	E2F2
chr1	24069948	24070120	NM_003198	TCEB3
chr1	24086026	24086294	NM_003198	TCEB3
chr1	24104920	24105163	NM_020362	PITHD1
chr1	24117661	24117806	NM_007260	LYPLA2
chr1	24126916	24127052	NM_000403	GALE
chr1	24151796	24151920	NM_000191	HMGCL
chr1	24684639	24685004	NM_178122	STPG1
chr1	24969819	24969923	NM_005839	SRRM1
chr1	25071882	25072146	NM_013943	Z24749
chr1	25573823	25573952	NM_020317	AX747205
chr1	25664822	25664975	NM_014313	TMEM50A
chr1	25785080	25785284	NM_018202	TMEM57
chr1	25893866	25894205	NM_015627	LDLRAP1
chr1	26126709	26126915	NM_020451	SEPN1
chr1	26142207	26142526	NM_020451	SEPN1
chr1	26146455	26146748	NR_024498	LOC646471
chr1	26189357	26189524	NM_178422	PAQR7
chr1	26189713	26190215	NM_178422	PAQR7
chr1	26231130	26231248	NM_001145454	STMN1
chr1	26288007	26288292	NM_000437	PAFAH2
chr1	26496428	26496704	NM_015871	ZNF593
chr1	26606559	26606741	NM_031286	SH3BGRL3
chr1	26672627	26672881	NM_001039775	AIM1L
chr1	26758866	26759031	NM_205861	DHDDS
chr1	26795412	26795679	NM_205861	DHDDS
chr1	26798941	26799162	NM_005517	HMGN2
chr1	26900682	26901151	NM_002953	RPS6KA1
chr1	27022534	27022773	NM_006015	ARID1A
chr1	27022860	27023665	NM_006015	ARID1A
chr1	27105766	27106115	NM_006015	ARID1A
chr1	27106340	27107304	NM_006015	ARID1A
chr1	27124088	27124256	NM_017837	PIGV
chr1	27223811	27224155	NM_022078	GPATCH3
chr1	27248257	27248425	NM_006600	NUDC
chr1	27720634	27720894	NM_005281	GPR3
chr1	27873843	27874342	NM_001029882	AHDC1
chr1	27874890	27875442	NM_001029882	AHDC1
chr1	27875496	27875932	NM_001029882	AHDC1
chr1	27876056	27876870	NM_001029882	AHDC1
chr1	27877318	27877983	NM_001029882	AHDC1
chr1	28157317	28157465	NM_002713	PPP1R8
chr1	28176632	28176880	NM_014110	PPP1R8
chr1	28240943	28241081	NM_001286076	NA
chr1	28559401	28559546	NM_014280	DNAJC8
chr1	28562640	28562953	NM_178190	ATPIF1
chr1	28586043	28586231	NM_031459	SESN2
chr1	28661005	28661433	NM_017638	MED18
chr1	28793028	28793242	NM_001048183	PHACTR4
chr1	28844765	28844912	NM_001269	RCC1
chr1	28920236	28920810	NM_001193532	RAB42
chr1	29040777	29041021	NM_024482	GMEB1
chr1	29041065	29041353	NM_024482	GMEB1
chr1	29063469	29063640	NM_001172828	YTHDF2
chr1	29069190	29069346	NM_001173128	YTHDF2
chr1	29069699	29070419	NM_001173128	YTHDF2
chr1	29213628	29213801	NM_001166007	EPB41
chr1	29241084	29241291	NM_001166006	EPB41
chr1	29313927	29314296	NM_203342	EPB41
chr1	29519917	29520074	NM_001024732	MECR
chr1	31345604	31345960	NM_014654	SDC3
chr1	31347157	31347339	NM_014654	SDC3
chr1	31349481	31349740	NM_014654	SDC3
chr1	31538422	31538593	NM_001020658	PUM1
chr1	31769467	31769610	NM_004814	SNRNP40
chr1	32403593	32403942	NM_080391	PTP4A2
chr1	32573661	32573796	NM_012316	KPNA6
chr1	32636495	32636767	NM_012316	KPNA6
chr1	32645306	32645467	NM_175852	TXLNA
chr1	32660508	32660885	NM_175852	TXLNA
chr1	32673388	32673872	NM_001160042	IQCC
chr1	32681915	32682255	NM_019118	TMEM234
chr1	32801594	32801823	NM_023009	MARCKSL1
chr1	32841845	32842129	NR_125352	NA
chr1	33116823	33116964	NM_001135255	RBBP4
chr1	33282760	33282979	NM_003680	YARS
chr1	33292161	33292421	NM_022753	S100PBP
chr1	33473680	33473901	NM_013411	AK2
chr1	33502301	33502471	NR_037592	AK2
chr1	33722147	33722284	NM_152493	ZNF362
chr1	33765034	33765269	NM_152493	ZNF362
chr1	33790325	33790620	NM_198040	PHC2
chr1	33944785	33945148	NM_145238	ZSCAN20
chr1	33958919	33959182	NM_145238	ZSCAN20
chr1	35320938	35321437	NM_001164825	SMIM12
chr1	35442037	35442278	NR_037869	LOC653160
chr1	35734564	35734712	NM_005095	AF119915
chr1	35885375	35885528	NM_005095	AF119915
chr1	35972420	35972709	NM_024874	KIAA0319L
chr1	36023420	36023612	NM_014284	NCDN
chr1	36026006	36026262	NM_014284	NCDN
chr1	36106983	36107136	NM_002794	PSMB2
chr1	36181291	36181702	NM_152374	C1orf216
chr1	36321362	36321622	NM_017629	AGO4
chr1	36348820	36348977	NM_012199	AK025726
chr1	36559127	36559255	NM_017825	ADPRHL2
chr1	36602539	36602822	NR_073097	NA
chr1	36614888	36615080	NR_073097	NA
chr1	36621750	36622089	NM_001286366	NA
chr1	36769538	36769848	NM_005119	THRAP3
chr1	36787662	36788365	NR_130899	NA
chr1	36789031	36789230	NR_130899	NA
chr1	36851329	36851493	NM_001282547	NA
chr1	36859284	36859831	NM_032881	LSM10
chr1	36863329	36863491	NM_032881	LSM10
chr1	37940188	37940298	NM_025079	ZC3H12A
chr1	37948540	37948820	NM_025079	ZC3H12A
chr1	38265414	38265838	NM_152496	MANEAL
chr1	38265988	38266189	NM_001031740	MANEAL
chr1	38280846	38281200	NM_005955	MTF1
chr1	38287890	38288136	NM_005955	MTF1
chr1	38471036	38471173	NM_004468	FHL3
chr1	38478413	38478536	NM_016037	UTP11L
chr1	39304678	39304843	NM_022157	RRAGC
chr1	39338694	39338819	NR_037635	NA
chr1	39492015	39492159	NM_004552	NDUFS5
chr1	39853998	39854252	NM_012090	MACF1
chr1	39876912	39877400	NM_015038	KIAA0754
chr1	39877574	39877939	NM_015038	KIAA0754
chr1	39879667	39880149	NM_015038	KIAA0754
chr1	40254283	40254522	NM_001720	AB075489
chr1	40562768	40562910	NM_001142604	PPT1
chr1	40704718	40704900	NM_012421	RLF
chr1	40705851	40706138	NM_012421	RLF
chr1	40758170	40758391	NM_005857	ZMPSTE24
chr1	40928634	40928900	NM_023070	ZFP69B
chr1	41327008	41327378	NM_133467	CITED4
chr1	41327426	41327616	NM_133467	CITED4
chr1	41827601	41827908	NM_001291281	NA
chr1	41944938	41945052	NR_126098	NA
chr1	42800705	42800910	NM_014947	FOXJ3
chr1	43148076	43148442	NM_004559	YBX1
chr1	43240956	43241155	NR_040733	NA
chr1	43308283	43308964	NM_018538	ERMAP
chr1	43316691	43316851	NM_015911	BC043541
chr1	43317156	43317451	NM_015911	BC043541
chr1	43392518	43392726	NM_006516	SLC2A1
chr1	43424313	43424547	NM_006516	SLC2A1
chr1	43637791	43637960	NM_006824	DL489965
chr1	43829359	43829590	NR_046117	ELOVL1
chr1	43831233	43831385	NR_046117	ELOVL1
chr1	43833546	43833693	NR_046117	ELOVL1
chr1	43916141	43916352	NM_015284	SZT2
chr1	43996556	43996815	NM_130440	PTPRF
chr1	44056626	44057170	NM_130440	PTPRF
chr1	44170176	44170462	NM_014663	KDM4A
chr1	44396567	44396767	NM_174971	ST3GAL3
chr1	44412635	44413037	NM_014652	IPO13
chr1	44415233	44415862	NM_014652	IPO13
chr1	44435685	44435889	NM_001039589	DPH2
chr1	44440616	44440848	NM_001039457	ATP6V0B
chr1	44455999	44456386	NM_001005417	B4GALT2
chr1	45241234	45241353	NM_001012	RPS8
chr1	45452135	45452263	NM_001166588	EIF2B3
chr1	45477930	45478049	NR_036510	UROD
chr1	45808915	45809209	NM_025077	TOE1
chr1	46049726	46049872	NM_002482	NASP
chr1	46646201	46646321	NM_005727	TSPAN1
chr1	46663972	46664088	NM_017739	POMGNT1
chr1	46685487	46685789	NM_001243766	POMGNT1
chr1	46769371	46769539	NM_001297565	NA
chr1	47184307	47184784	NM_014774	EFCAB14
chr1	47655549	47655699	NM_005764	PDZK1IP1
chr1	47745922	47746188	NM_001282939	NA
chr1	47903785	47904152	NM_004474	FOXD2
chr1	47904799	47905345	NM_004474	FOXD2
chr1	48459927	48460068	NM_001194986	TRABD2B
chr1	51434667	51434943	NM_001262	CDKN2C
chr1	51439584	51439800	NM_001262	CDKN2C
chr1	51735774	51735891	NM_014372	RNF11
chr1	51736823	51736983	NM_014372	RNF11
chr1	51796085	51796225	NM_001297662	NA
chr1	52343978	52344406	NM_002525	NRD1
chr1	52456223	52456376	NM_002867	RAB3B
chr1	52497873	52498338	NR_046406	NA
chr1	52498699	52499301	NR_046406	NA
chr1	52520694	52520879	NR_046406	NA
chr1	52704339	52704512	NM_007324	ZFYVE9
chr1	52940729	52941048	NM_001009881	ZCCHC11
chr1	53018570	53018766	NM_001009881	ZCCHC11
chr1	53153227	53153865	NM_023077	SELRC1
chr1	53704021	53704183	NM_002370	MAGOH
chr1	54411223	54411364	NM_016126	HSPB11
chr1	54562030	54562240	NR_130900	NA
chr1	54640103	54640466	NM_001031672	CYB5RL
chr1	54665863	54666278	NM_016491	MRPL37
chr1	54871850	54872063	NM_018070	SSBP3
chr1	55207323	55207583	NM_001291333	NA
chr1	55207668	55207937	NM_001291333	NA
chr1	55223302	55223810	NM_152268	PARS2
chr1	55224261	55224573	NM_152268	PARS2
chr1	55317622	55318013	NM_014762	DHCR24
chr1	55352529	55352866	NM_014762	DHCR24
chr1	55534365	55534681	NM_015306	USP24
chr1	57044781	57045173	NM_003713	PPAP2B
chr1	57110995	57111146	NM_006252	PRKAA2
chr1	59247405	59248109	NM_002228	JUN
chr1	59249552	59249693	NM_002228	JUN
chr1	63153867	63154011	NM_001272000	DOCK7
chr1	63249801	63249928	NM_032852	ATG4C
chr1	63788813	63789612	NM_012183	FOXD3
chr1	64239704	64240186	NM_001083592	ROR1
chr1	64643126	64643399	NM_005012	ROR1
chr1	64644257	64644626	NM_005012	ROR1
chr1	65243443	65243684	NM_018211	RAVER2
chr1	65886360	65886511	NM_002303	LEPR
chr1	67395961	67396072	NM_001077704	MIER1
chr1	67450313	67450524	NM_001146110	MIER1
chr1	67895882	67896068	NM_015640	SERBP1
chr1	68150886	68151228	NM_001199742	GADD45A
chr1	68298992	68299132	NM_018841	GNG12
chr1	68698045	68698208	NM_024911	WLS
chr1	70820516	70820658	NR_027404	HHLA3
chr1	76190411	76190581	NM_001286044	NA
chr1	76194044	76194185	NM_001127328	ACADM
chr1	77528713	77529070	NM_030965	AF131837
chr1	77684976	77685097	NM_005482	PIGK
chr1	78354711	78354912	NR_103535	NA
chr1	78956712	78956949	NM_001039585	PTGFR
chr1	82456475	82456778	NM_001297705	NA
chr1	84543773	84544028	NM_002731	PRKACB
chr1	84944955	84945111	NM_025065	SPATA1
chr1	84971715	84971875	NM_005274	GNG5
chr1	85039949	85040117	NM_004388	CTBS
chr1	85666193	85666714	NM_032184	SYDE2
chr1	85742002	85742207	NM_003921	BCL10
chr1	86046425	86046766	NM_001554	AL832891
chr1	86048450	86049017	NM_001554	AL832891
chr1	86173945	86174090	NM_017953	ZNHIT6
chr1	87379667	87379798	NM_004261	2017-09-15
chr1	87794178	87794409	NM_006769	LMO4
chr1	87794573	87794832	NM_006769	LMO4
chr1	89298940	89299307	NM_006256	PKN2
chr1	89488420	89488533	NM_018284	GBP3
chr1	90286551	90286806	NM_001134479	LRRC8D
chr1	90400879	90401109	NM_001134479	LRRC8D
chr1	90459197	90459538	NR_002830	GEMIN8P4
chr1	91406479	91406718	NM_201269	ZNF644
chr1	92764633	92764753	NM_024813	RPAP2
chr1	93544851	93545003	NM_001164393	MTF2
chr1	93913693	93913822	NM_001164473	FNBP1L
chr1	94047870	94048460	NM_003567	BCAR3
chr1	94140441	94140561	NM_003567	BCAR3
chr1	94147133	94147375	NM_003567	BCAR3
chr1	94639437	94640243	NM_004815	ARHGAP29
chr1	94702966	94703117	NM_004815	ARHGAP29
chr1	94883951	94884134	NM_001122674	ABCD3
chr1	95392441	95392690	NM_001286055	NA
chr1	95699728	95699911	NM_001278248	RWDD3
chr1	95709921	95710241	NM_001199691	TMEM56-RWDD3
chr1	98386397	98386573	NM_000110	DPYD
chr1	100503671	100503814	NM_033055	HIAT1
chr1	101203867	101204025	NM_001199834	VCAM1
chr1	101339623	101339858	NM_001261442	EXTL2
chr1	101343164	101343342	NR_048570	NA
chr1	101491475	101491602	NR_109849	NA
chr1	101552475	101552651	NR_109849	NA
chr1	101705457	101705887	NM_001400	S1PR1
chr1	104616051	104616360	NR_033990	LOC100129138
chr1	107599349	107600604	NM_018137	PRMT6
chr1	107867299	107867544	NM_001113226	NTNG1
chr1	109102736	109102993	NM_001010883	FAM102B
chr1	109234955	109235173	NM_018061	PRPF38B
chr1	109757198	109757691	NR_034072	SARS
chr1	109795188	109795497	NM_001408	CELSR2
chr1	109816998	109817485	NM_001408	CELSR2
chr1	109940373	109940518	NM_002959	SORT1
chr1	109968898	109969057	NM_001199772	PSMA5
chr1	110033939	110034242	NM_153340	ATXN7L2
chr1	110038463	110038860	NM_001134404	CYB561D1
chr1	110134983	110135223	NM_006496	GNAI3
chr1	110162467	110162587	NM_139156	AMPD2
chr1	110453481	110453641	NM_172212	CSF1
chr1	110465823	110466469	NM_172212	CSF1
chr1	110471489	110472509	NM_000757	CSF1
chr1	110577254	110577422	NR_073071	NA
chr1	110596312	110596596	NR_073071	NA
chr1	110882059	110882249	NM_001201545	RBM15
chr1	110882470	110883113	NM_001201545	RBM15
chr1	110883441	110883979	NM_001201545	RBM15
chr1	110884066	110884464	NM_001201545	RBM15
chr1	110884569	110884867	NM_001201545	RBM15
chr1	110950169	110950291	NM_006402	LAMTOR5
chr1	111991703	111991868	NM_001688	ATP5F1
chr1	112308721	112308995	NM_007204	DDX20
chr1	113162445	113162580	NM_006135	CAPZA1
chr1	113217327	113217557	NM_001286072	NA
chr1	113459858	113460182	NM_003051	BC037540
chr1	113498625	113498832	NM_003051	BC037540
chr1	113499109	113499467	NR_103744	NA
chr1	113666579	113666786	NM_014813	LRIG2
chr1	114184681	114184953	NM_001142782	MAGI3
chr1	114308734	114308896	NR_130896	NA
chr1	114437762	114437888	NM_001253853	BC048113
chr1	114454074	114454496	NM_022836	DCLRE1B
chr1	114454838	114454978	NM_022836	DCLRE1B
chr1	114483582	114483725	NM_152696	HIPK1
chr1	115828658	115829473	NM_002506	NGF
chr1	116184601	116184747	NM_001172411	VANGL1
chr1	116233758	116233986	NM_001172412	BC043254
chr1	116234104	116234402	NM_001172412	BC043254
chr1	116915881	116916097	NM_000701	ATP1A1
chr1	117492033	117492234	NM_020440	PTGFRN
chr1	117503964	117504232	NM_020440	PTGFRN
chr1	117529506	117529765	NM_020440	PTGFRN
chr1	117660711	117661279	NM_001145635	TRIM45
chr1	117910032	117910303	NM_006699	MAN1A2
chr1	118065598	118065827	NM_006699	MAN1A2
chr1	119426382	119426656	NM_152380	TBX15
chr1	119426747	119427007	NM_152380	TBX15
chr1	119575537	119575935	NM_201263	WARS2
chr1	119683052	119683273	NR_125975	NA
chr1	120165446	120166187	NM_001080470	ZNF697
chr1	120166281	120166766	NM_001080470	ZNF697
chr1	120457314	120457718	NM_024408	NOTCH2
chr1	120611930	120612234	NM_024408	NOTCH2
chr1	120838992	120839306	NM_001100910	FAM72B
chr1	143912834	143913138	NM_207418	AX746564
chr1	144951936	144952190	NM_001195260	LOC653513
chr1	145039797	145039948	NM_001198832	PDE4DIP
chr1	145075746	145075994	NM_022359	PDE4DIP
chr1	145096408	145096599	NM_004892	SEC22B
chr1	145209147	145209451	NM_203458	BX647792
chr1	145507637	145507792	NM_005105	RBM8A
chr1	145514444	145514769	NR_104034	NA
chr1	145522552	145522859	NR_073493	NA
chr1	145826889	145827034	NR_036541	NA
chr1	147096217	147096781	NM_004326	BCL9
chr1	147400545	147400670	NM_016334	GPR89B
chr1	148928300	148928477	NR_027356	LOC645166
chr1	149804211	149804370	NM_001034077	NA
chr1	149832575	149832726	NM_001034077	NA
chr1	149871148	149871301	NM_016074	BOLA1
chr1	149871589	149872128	NM_016074	BOLA1
chr1	149885249	149885425	NM_014849	SV2A
chr1	149915537	149916310	NM_020205	OTUD7B
chr1	150039590	150039722	NM_007259	VPS45
chr1	150131312	150131769	NM_016274	PLEKHO1
chr1	150208326	150208443	NM_001136478	ANP32E
chr1	150266293	150266537	NM_018997	MRPS21
chr1	150444555	150444817	NM_001297673	NA
chr1	150445314	150445774	NM_001297673	NA
chr1	150521892	150522042	NM_019032	ADAMTSL4
chr1	150549557	150549965	NM_001197320	MCL1
chr1	150551338	150552055	NM_182763	MCL1
chr1	150601884	150602066	NM_004436	ENSA
chr1	150620774	150621022	NM_018178	GOLPH3L
chr1	150923185	150923371	NM_012432	SETDB1
chr1	150933197	150933536	NM_012432	SETDB1
chr1	151006478	151006695	NR_130132	NA
chr1	151025368	151025788	NM_001038707	CDC42SE1
chr1	151162502	151162652	NM_005997	VPS72
chr1	151220557	151220818	NM_003557	PIP5K1A
chr1	151227241	151227367	NM_002810	PSMD4
chr1	151254778	151254906	NM_020832	HV592982
chr1	151258906	151259348	NM_020832	HV592982
chr1	151259449	151259892	NM_020832	HV592982
chr1	151259986	151260310	NM_020832	HV592982
chr1	151260552	151260898	NM_020832	HV592982
chr1	151299731	151299848	NM_001198774	PI4KB
chr1	151372052	151372212	NM_002796	PSMB4
chr1	151377383	151378061	NM_145796	POGZ
chr1	151378180	151378364	NM_145796	POGZ
chr1	151483859	151484044	NM_020770	CGN
chr1	151512785	151512937	NM_001301317	NA
chr1	151735780	151735954	NR_125331	NA
chr1	151966182	151966353	NM_002966	S100A10
chr1	152009345	152009487	NM_005620	S100A11
chr1	152186309	152186597	NM_001009931	HRNR
chr1	152186655	152186915	NM_001009931	HRNR
chr1	152188065	152188362	NM_001009931	HRNR
chr1	152189120	152189425	NM_001009931	HRNR
chr1	152190539	152190824	NM_001009931	HRNR
chr1	152190885	152191156	NM_001009931	HRNR
chr1	152193028	152193271	NM_001009931	HRNR
chr1	152193427	152193600	NM_001009931	HRNR
chr1	152276224	152276428	NM_002016	FLG
chr1	152278118	152278398	NM_002016	FLG
chr1	152279092	152279370	NM_002016	FLG
chr1	152280037	152280321	NM_002016	FLG
chr1	152280932	152281326	NM_002016	FLG
chr1	152282953	152283216	NM_002016	FLG
chr1	153507656	153507914	NM_014624	S100A6
chr1	153508334	153508484	NM_014624	S100A6
chr1	153517114	153517342	NM_019554	S100A4
chr1	153517917	153518032	NM_019554	S100A4
chr1	153585387	153585572	NM_080388	S100A16
chr1	153606543	153606821	NM_001206612	CHTOP
chr1	153631205	153631358	NR_052019	SNAPIN
chr1	153642610	153642791	NM_001267809	ILF2
chr1	153747980	153748500	NM_024330	SLC27A3
chr1	153949868	153950151	NM_006694	JTB
chr1	154155495	154155688	NR_103461	TPM3
chr1	154179794	154179980	NM_001297717	NA
chr1	154193440	154193578	NM_014847	UBAP2L
chr1	154298018	154298227	NM_001005855	ATP8B2
chr1	154321525	154321932	NM_020452	ATP8B2
chr1	154377897	154378115	NM_000565	IL6R
chr1	154437700	154438380	NM_181359	IL6R
chr1	154522591	154522913	NM_017582	UBE2Q1
chr1	154530991	154531135	NM_017582	UBE2Q1
chr1	154557217	154557407	NM_001111	ADAR
chr1	154573683	154574141	NM_001111	ADAR
chr1	154580471	154580656	NM_001111	ADAR
chr1	154926128	154926281	NM_020524	PBXIP1
chr1	154942870	154943212	NM_001130040	SHC1
chr1	154946706	154946850	NM_001202859	SHC1
chr1	154955839	154955983	NM_025207	FLAD1
chr1	154961003	154961314	NM_201398	FLAD1
chr1	154987381	154988212	NR_046206	NA
chr1	154988714	154989361	NR_046206	NA
chr1	155100374	155100502	NM_004428	EFNA1
chr1	155108317	155108495	NM_001122837	SLC50A1
chr1	155112384	155112767	NM_018973	DPM3
chr1	155178756	155178903	NM_002455	MTX1
chr1	155179030	155179180	NM_002455	MTX1
chr1	155183659	155183872	NR_002188	GBAP1
chr1	155183935	155184164	NR_002188	GBAP1
chr1	155204285	155204499	NM_001171811	GBAP1
chr1	155204563	155204791	NM_001171811	GBAP1
chr1	155225074	155225210	NM_001267608	FAM189B
chr1	155231870	155232128	NM_052837	SCAMP3
chr1	155243171	155243278	NM_003993	CLK2
chr1	155247360	155247545	NR_073074	HCN3
chr1	155257674	155257914	NR_073074	HCN3
chr1	155278645	155278861	NM_001135821	FDPS
chr1	155408568	155408775	NM_018489	BC041646
chr1	155447686	155447992	NM_018489	BC041646
chr1	155451498	155452015	NM_018489	BC041646
chr1	155490923	155491117	NM_018489	BC041646
chr1	155532648	155533450	NR_027023	BC017347
chr1	155580008	155580326	NR_046294	MSTO1
chr1	155583850	155584442	NR_046295	MSTO1
chr1	155658909	155659109	NM_033657	DAP3
chr1	155715620	155715907	NR_024117	MSTO2P
chr1	155719586	155720319	NM_001282856	NA
chr1	155722134	155722427	NM_001282856	NA
chr1	155881016	155881150	NM_001256820	RIT1
chr1	155903537	155903687	NM_014949	KIAA0907
chr1	156024581	156024764	NM_001145264	LAMTOR2
chr1	156046358	156047147	NM_001093725	MEX3A
chr1	156051389	156051620	NM_001093725	MEX3A
chr1	156084484	156084821	NM_170707	LMNA
chr1	156163912	156164069	NM_014655	SLC25A44
chr1	156170041	156170203	NM_014655	SLC25A44
chr1	156235584	156236134	NM_015327	SMG5
chr1	156252418	156252604	NM_015327	SMG5
chr1	156261260	156261722	NR_026678	NA
chr1	156539190	156539312	NM_178229	IQGAP3
chr1	156611709	156612640	NM_021948	BCAN
chr1	156616579	156616751	NM_021948	BCAN
chr1	156693008	156693225	NM_030980	ISG20L2
chr1	156696725	156697031	NM_030980	ISG20L2
chr1	156698304	156698945	NM_015997	RRNAD1
chr1	156721127	156721498	NM_004494	HDGF
chr1	156737349	156737494	NM_005973	PRCC
chr1	156756412	156756652	NM_005973	PRCC
chr1	157094661	157094979	NM_001145312	ETV3
chr1	157095289	157095750	NM_001145312	ETV3
chr1	157963108	157963241	NM_001286349	NA
chr1	158064449	158065043	NM_001286349	NA
chr1	159824599	159824763	NM_001013661	VSIG8
chr1	159890136	159890385	NM_001277224	TAGLN2
chr1	160001211	160001731	NM_145167	PIGM
chr1	160068240	160068405	NM_052868	AK093299
chr1	160175155	160175349	NR_123725	NA
chr1	160209596	160210101	NR_028106	NA
chr1	160231990	160232305	NR_028105	NA
chr1	160253333	160253483	NR_036493	PEX19
chr1	160312900	160313049	NM_001098398	COPA
chr1	160313180	160313303	NM_001098398	COPA
chr1	160394954	160395182	NM_020335	VANGL2
chr1	161015602	161015727	NM_207005	USF1
chr1	161017804	161018106	NM_001025598	ARHGAP30
chr1	161068186	161068294	NM_001007255	KLHDC9
chr1	161072087	161072247	NM_012394	PFDN2
chr1	161087696	161087828	NM_012394	PFDN2
chr1	161087910	161088046	NM_001185093	NIT1
chr1	161091855	161092146	NM_032998	DEDD
chr1	161102299	161102486	NM_032998	DEDD
chr1	161172173	161172307	NM_001166159	NDUFS2
chr1	161284159	161284294	NR_103459	SDHC
chr1	161736125	161736255	NM_007348	ATF6
chr1	161928377	161928634	NM_007348	ATF6
chr1	162531399	162531656	NM_003115	UAP1
chr1	166039464	166039675	NM_001017961	FAM78B
chr1	166818474	166819440	NM_017542	POGK
chr1	166821872	166822188	NM_017542	POGK
chr1	167190137	167190276	NR_037163	NA
chr1	167384794	167385224	NR_037163	NA
chr1	167691159	167691438	NM_003953	MPZL1
chr1	167904974	167905254	NR_026550	NA
chr1	167905941	167906142	NM_018442	DCAF6
chr1	168054640	168055058	NM_001267614	GPR161
chr1	168065805	168065975	NM_001267614	GPR161
chr1	168195249	168195404	NM_199344	SFT2D2
chr1	168211820	168212079	NM_199344	SFT2D2
chr1	169075576	169076154	NM_001677	ATP1B1
chr1	169390929	169391059	NM_021179	BC041451
chr1	169862888	169863054	NM_020423	SCYL3
chr1	171510262	171510485	NM_015172	PRRC2C
chr1	171765661	171766024	NM_015935	METTL13
chr1	172411642	172412047	NM_002642	PIGC
chr1	172413087	172413224	NM_002642	PIGC
chr1	172502322	172502452	NM_001282751	NA
chr1	172579197	172579409	NM_001282751	NA
chr1	173703125	173703319	NM_014458	KLHL20
chr1	173772241	173772494	NM_001127181	CENPL
chr1	174987626	174987751	NR_037606	MRPS14
chr1	178427253	178427527	NM_170692	RASAL2
chr1	178514427	178514724	NR_033186	TEX35
chr1	178694139	178695169	NM_152663	RALGPS2
chr1	178885459	178885809	NM_152663	RALGPS2
chr1	179041263	179041630	NM_014864	FAM20B
chr1	179064321	179064563	NM_022371	DD413682
chr1	179076760	179077517	NM_001168236	ABL2
chr1	179077774	179078099	NM_001168236	ABL2
chr1	179815200	179815739	NM_145034	TOR1AIP2
chr1	179834369	179834892	NM_022347	TOR1AIP2
chr1	179846801	179846932	NM_022347	TOR1AIP2
chr1	179851441	179851623	NM_015602	TOR1AIP1
chr1	180124028	180124292	NM_001004128	QSOX1
chr1	180199467	180199596	NM_033343	BC036830
chr1	180471248	180471923	NM_032360	ACBD6
chr1	180601170	180601398	NM_004736	XPR1
chr1	180853430	180853663	NM_004736	XPR1
chr1	180945273	180945704	NM_001286210	NA
chr1	180991862	180992019	NM_001286210	NA
chr1	181024493	181024656	NM_001195035	MR1
chr1	181057920	181059741	NM_016545	BC039493
chr1	182992594	182993142	NM_002293	LAMC1
chr1	183111741	183112074	NM_002293	LAMC1
chr1	183604620	183604891	NM_005717	ARPC5
chr1	183907857	183908126	NM_001303421	NA
chr1	184006745	184006858	NM_001303421	NA
chr1	184020825	184021023	NR_125335	NA
chr1	185014696	185014823	NM_007212	RNF2
chr1	185286140	185286456	NM_006469	IVNS1ABP
chr1	192780645	192780904	NM_002923	RGS2
chr1	193074364	193074534	NM_197962	GLRX2
chr1	198126161	198126391	NM_133494	NEK7
chr1	200378117	200378887	NM_012482	ZNF281
chr1	200587087	200587289	NM_001305792	NA
chr1	200708691	200708899	NM_001297708	NA
chr1	200827059	200827292	NM_001297708	NA
chr1	201159956	201160114	NM_001164586	IGFN1
chr1	201175227	201175883	NM_001164586	IGFN1
chr1	201184697	201185240	NM_001164586	IGFN1
chr1	201465316	201465488	NM_001193572	CSRP1
chr1	201751710	201751976	NM_020443	NAV1
chr1	201789157	201789414	NM_020443	NAV1
chr1	201845149	201845495	NM_018085	IPO9
chr1	201924631	201924767	NM_006335	TIMM17A
chr1	201984358	201984929	NM_004433	ELF3
chr1	201985241	201985440	NM_004433	ELF3
chr1	202697968	202698223	NM_006618	BC049825
chr1	202780090	202780294	NR_046325	KDM5B-AS1
chr1	202850004	202850237	NM_002871	RABIF
chr1	202896182	202896357	NM_021633	KLHL12
chr1	203274657	203274770	NM_006763	BTG2
chr1	203822782	203823033	NM_014827	ZC3H11A
chr1	204095142	204095490	NM_005686	AK316092
chr1	204167355	204167573	NM_198447	GOLT1A
chr1	204182977	204183093	NM_198447	GOLT1A
chr1	204191205	204191665	NM_014935	PLEKHA6
chr1	204378767	204379168	NM_032833	PPP1R15B
chr1	204379723	204380007	NM_032833	PPP1R15B
chr1	204518406	204518772	NM_002393	AK097184
chr1	205116505	205116784	NM_199462	DSTYK
chr1	205138442	205138840	NM_199462	DSTYK
chr1	205156612	205156938	NM_199462	DSTYK
chr1	205238348	205238568	NM_014858	TMCC2
chr1	205272086	205273559	NM_030952	NUAK2
chr1	205632228	205632770	NM_033102	SLC45A3
chr1	205719185	205719315	NM_022731	NUCKS1
chr1	205738535	205738723	NM_001135662	RAB7L1
chr1	205781947	205782296	NM_173854	AX748016
chr1	206138461	206138778	NM_001287385	NA
chr1	206579956	206580093	NR_120535	NA
chr1	206627662	206627836	NM_001300952	NA
chr1	206808906	206809078	NM_001004023	DYRK3
chr1	206906021	206906277	NM_004759	MAPKAPK2
chr1	207195182	207195579	NM_001083924	C1orf116
chr1	207222650	207222896	NM_001276320	YOD1
chr1	208390091	208390369	NM_025179	PLXNA2
chr1	208391040	208391398	NM_025179	PLXNA2
chr1	209849017	209849565	NM_015714	G0S2
chr1	209956685	209956952	NM_152485	C1orf74
chr1	209957704	209957834	NM_152485	C1orf74
chr1	210024798	210024902	NM_014388	DIEXF
chr1	210415016	210415156	NM_019605	SERTAD4
chr1	210415479	210415767	NM_019605	SERTAD4
chr1	210856563	210856753	NM_002238	KCNH1
chr1	211307211	211307450	NM_002238	KCNH1
chr1	211487006	211487248	NM_001136224	RCOR3
chr1	211545738	211546125	NM_001033910	TRAF5
chr1	211848774	211848945	NM_001204182	NEK2
chr1	212274007	212274204	NM_016448	DTL
chr1	212502478	212502640	NM_006243	PPP2R5A
chr1	212782112	212782307	NM_001040619	ATF3
chr1	213031764	213032375	NM_014053	FLVCR1
chr1	213415264	213415498	NM_001136138	RPS6KC1
chr1	214556689	214557055	NM_005401	BC171896
chr1	214776541	214776699	NM_016343	CENPF
chr1	214817910	214818105	NM_016343	CENPF
chr1	214818906	214819154	NM_016343	CENPF
chr1	215408260	215408556	NM_001017425	KCNK2
chr1	215740714	215740921	NM_016121	KCTD3
chr1	217604457	217604714	NM_018040	GPATCH2
chr1	217793254	217793607	NM_018040	GPATCH2
chr1	218458653	218458774	NM_016052	RRP15
chr1	219347203	219347355	NM_138794	LYPLAL1
chr1	220219696	220219847	NM_004446	EPRS
chr1	220986821	220987039	NM_022746	BC045735
chr1	221057559	221058185	NM_021958	HLX
chr1	222802956	222803074	NM_198551	MIA3
chr1	222803179	222803416	NM_198551	MIA3
chr1	222838780	222838954	NM_198551	MIA3
chr1	223178988	223179117	NM_032890	DISP1
chr1	223395145	223395405	NM_017982	SUSD4
chr1	223900237	223900514	NM_001748	CAPN2
chr1	223968328	223968499	NM_005426	DQ599872
chr1	224033394	224033628	NM_005426	DQ599872
chr1	224301826	224302038	NR_049764	FBXO28
chr1	224345162	224345314	NM_015176	FBXO28
chr1	224370926	224371121	NM_003676	DEGS1
chr1	224377361	224377518	NM_003676	DEGS1
chr1	224380176	224380415	NM_003676	DEGS1
chr1	224577248	224577568	NM_001115113	WDR26
chr1	224621787	224622021	NM_001115113	WDR26
chr1	225117410	225117520	NM_001373	DNAH14
chr1	225840429	225840784	NM_001008493	ENAH
chr1	225965563	225965696	NM_001130440	SRP9
chr1	226111740	226111973	NM_001271681	LEFTY1
chr1	226172990	226173263	NM_152608	SDE2
chr1	226175608	226175949	NM_152608	SDE2
chr1	226250413	226250605	NM_002107	NA
chr1	226595535	226595793	NM_001618	AK055856
chr1	226923431	226923778	NM_002221	ITPKB
chr1	226923963	226924633	NM_002221	ITPKB
chr1	227127984	227128181	NM_020247	BC039356
chr1	227152753	227152986	NM_020247	BC039356
chr1	227153373	227153523	NM_020247	BC039356
chr1	227505413	227505865	NM_003607	CDC42BPA
chr1	227919179	227919538	NM_001161465	JMJD4
chr1	227919898	227920394	NR_024486	LOC100130093
chr1	227935726	227935925	NM_053052	SNAP47
chr1	227968268	227968785	NM_053052	SNAP47
chr1	228270415	228270589	NM_001024226	ARF1
chr1	228327952	228328149	NM_000858	GUK1
chr1	228362957	228363179	NM_001010867	IBA57
chr1	228393294	228393417	NR_073154	C1orf145
chr1	228393546	228394005	NR_073154	C1orf145
chr1	228399520	228400195	NM_052843	OBSCN
chr1	228400322	228400634	NR_073154	C1orf145
chr1	228479644	228479832	NM_052843	OBSCN
chr1	228481201	228481357	NM_052843	OBSCN
chr1	228548263	228548512	NM_052843	OBSCN
chr1	228548539	228548873	NM_052843	OBSCN
chr1	228559267	228559519	NM_001271223	OBSCN
chr1	228582134	228582953	NM_145214	TRIM11
chr1	229729913	229730837	NM_014409	TAF5L
chr1	229770859	229771243	NM_014777	URB2
chr1	229772018	229772311	NM_014777	URB2
chr1	229772435	229772753	NM_014777	URB2
chr1	230202994	230203176	NR_120373	NA
chr1	230415063	230415719	NM_004481	GALNT2
chr1	230458675	230459314	NM_001258311	PGBD5
chr1	230845749	230846232	NM_000029	AGT
chr1	230846482	230846625	NM_000029	AGT
chr1	230975015	230975133	NM_001136494	C1orf198
chr1	231114860	231114992	NM_022786	ARV1
chr1	231155481	231155743	NM_198552	FAM89A
chr1	231175804	231175978	NM_198552	FAM89A
chr1	231471399	231472063	NM_175876	EXOC8
chr1	231472531	231473022	NM_175876	EXOC8
chr1	231473294	231473581	NM_175876	EXOC8
chr1	231557321	231557993	NM_022051	EGLN1
chr1	231830201	231830540	NR_028400	NA
chr1	232649865	232650065	NM_020808	SIPA1L2
chr1	232941353	232941961	NM_019090	MAP10
chr1	233393893	233394336	NM_014801	AK054726
chr1	233394652	233394932	NM_014801	AK054726
chr1	233463500	233464549	NM_032435	KIAA1804
chr1	233518094	233518491	NM_032435	KIAA1804
chr1	234742774	234743626	NM_001077397	BC016972
chr1	234744220	234745259	NM_182972	IRF2BP2
chr1	235295040	235295263	NR_027762	RBM34
chr1	235345313	235345549	NM_016374	ARID4B
chr1	235530776	235530895	NM_001079515	TBCE
chr1	235667558	235667721	NM_152490	B3GALNT2
chr1	236305866	236306013	NM_003272	GPR137B
chr1	236445085	236445245	NM_019891	ERO1LB
chr1	237066894	237067087	NM_000254	MTR
chr1	238644527	238644784	NR_015407	LOC339535
chr1	240255195	240255514	NM_020066	FMN2
chr1	240255617	240256086	NM_020066	FMN2
chr1	240256155	240256980	NM_020066	FMN2
chr1	241797236	241797820	NM_001821	CHML
chr1	241803300	241803646	NM_014322	OPN3
chr1	244217101	244217452	NM_205768	ZBTB18
chr1	244217545	244217768	NM_006352	AK310634
chr1	244217825	244218659	NM_006352	AK310634
chr1	244868940	244869211	NR_123735	NA
chr1	244998689	244998862	NM_198076	COX20
chr1	245026944	245027830	NM_031844	HNRNPU
chr1	245865745	245866292	NM_018012	KIF26B
chr1	246729399	246729540	NM_022366	TFB2M
chr1	246754967	246755179	NM_152609	CNST
chr1	246810464	246811141	NM_152609	CNST
chr1	246829036	246829336	NM_152609	CNST
chr1	247014316	247014444	NM_015446	AHCTF1
chr1	247201440	247201576	NM_001204220	ZNF695
chr1	247463457	247464611	NM_032752	ZNF496
chr1	249106113	249106499	NM_030645	SH3BP5L
chr1	249132448	249132774	NM_024836	ZNF672
chr1	249141345	249142614	NM_024836	ZNF672
chr1	249144263	249144499	NM_001193328	ZNF692
chr1	249211880	249212161	NM_001017434	PGBD2
chr1	249212254	249212568	NM_001017434	PGBD2
chr2	3383456	3383667	NM_016030	TRAPPC12
chr2	8701552	8702081	NR_110257	NA
chr2	8822194	8822475	NM_002166	ID2
chr2	8823844	8824178	NM_002166	ID2
chr2	8870617	8870826	NM_020738	KIDINS220
chr2	8977606	8977730	NM_020738	KIDINS220
chr2	9563489	9563617	NM_004763	ITGB1BP1
chr2	9630308	9630616	NM_003183	ADAM17
chr2	9770362	9770707	NM_006826	BC051708
chr2	10183708	10183856	NM_003597	KLF11
chr2	10188028	10188516	NM_001177718	KLF11
chr2	10829976	10830090	NR_048552	NOL10
chr2	11323204	11323411	NM_004850	ROCK2
chr2	11484494	11484730	NM_004850	ROCK2
chr2	15732003	15732155	NM_004939	AK093525
chr2	17934928	17935065	NM_024624	SMC6
chr2	17965024	17965477	NM_182625	AX748233
chr2	18736398	18736971	NM_001199104	NT5C1B-RDH14
chr2	19551305	19551621	NM_145260	OSR1
chr2	19551784	19552069	NM_145260	OSR1
chr2	19553265	19553542	NM_145260	OSR1
chr2	20189713	20189880	NM_020779	WDR35
chr2	20205762	20205943	NM_002381	MATN3
chr2	20251267	20251409	NM_014713	LAPTM4A
chr2	20401405	20401724	NM_001006946	SDC1
chr2	20402098	20402498	NM_001006946	SDC1
chr2	20424557	20424869	NM_002997	SDC1
chr2	20646846	20648152	NM_004040	RHOB
chr2	20648347	20648611	NM_004040	RHOB
chr2	23608082	23608345	NM_052920	KLHL29
chr2	23929459	23929725	NM_052920	KLHL29
chr2	23929992	23930180	NM_052920	KLHL29
chr2	23980622	23980870	NR_125717	NA
chr2	24261631	24261984	NM_001142319	C2orf44
chr2	24299074	24299226	NM_016047	SF3B14
chr2	24426389	24426592	NM_019595	ITSN2
chr2	24930432	24930585	NM_003743	NCOA1
chr2	24991119	24991300	NM_147223	NCOA1
chr2	25042357	25042728	NM_001199803	CENPO
chr2	25043078	25043286	NM_001199803	CENPO
chr2	25141291	25141826	NM_004036	ADCY3
chr2	25965468	25965866	NM_018263	ASXL2
chr2	25966020	25966283	NM_018263	ASXL2
chr2	25966779	25967279	NM_018263	ASXL2
chr2	26101072	26101321	NM_018263	ASXL2
chr2	26204387	26204693	NM_002254	KIF3C
chr2	26205204	26205559	NM_002254	KIF3C
chr2	26256993	26257196	NM_016131	RAB10
chr2	26411165	26411427	NM_001191033	GAREML
chr2	26987153	26987341	NM_017877	SLC35F6
chr2	27001013	27001538	NM_017877	SLC35F6
chr2	27255851	27256021	NM_001083590	TMEM214
chr2	27274536	27274738	NM_021831	AGBL5
chr2	27530347	27530772	NM_003353	UCN
chr2	27531034	27531183	NM_003353	UCN
chr2	27545273	27545399	NM_002437	MPV17
chr2	27549281	27549707	NM_001035521	GTF3C2
chr2	27566295	27566456	NM_001035521	GTF3C2
chr2	27593498	27593659	NR_049782	SNX17
chr2	27600169	27600628	NM_001201459	ZNF513
chr2	27600792	27601262	NM_001201459	ZNF513
chr2	27604275	27604587	NM_177983	PPM1G
chr2	27805916	27806076	NM_001271318	ZNF512
chr2	28093489	28093855	NM_001287580	NA
chr2	28634797	28636396	NM_005253	FOSL2
chr2	29117552	29117753	NM_015131	WDR43
chr2	29169627	29169809	NM_015131	WDR43
chr2	29404450	29404727	NM_001287527	NA
chr2	30369860	30369968	NM_016061	YPEL5
chr2	31133563	31133885	NR_045602	NA
chr2	31361004	31361286	NR_045602	NA
chr2	32235231	32235593	NR_126032	NA
chr2	32264411	32264621	NM_032574	DPY30
chr2	32264758	32264875	NM_032574	DPY30
chr2	32288749	32289036	NM_014946	SPAST
chr2	32445621	32445800	NM_017964	SLC30A6
chr2	32582178	32582565	NM_016252	BIRC6
chr2	32640409	32640683	NM_016252	BIRC6
chr2	36583039	36583785	NM_016441	CRIM1
chr2	37423662	37423788	NR_037879	LOC100505876
chr2	37454763	37454938	NM_005760	CEBPZ
chr2	37455146	37455592	NM_005760	CEBPZ
chr2	37475394	37475530	NM_001083946	NDUFAF7
chr2	37543796	37543971	NM_005813	PRKD3
chr2	37571787	37572007	NM_012413	QPCT
chr2	38297957	38298525	NM_000104	CYP1B1
chr2	38301489	38301888	NM_000104	CYP1B1
chr2	38604237	38604404	NR_024191	ATL2
chr2	38978345	38978496	NM_001195446	SRSF7
chr2	39008749	39009083	NM_024775	GEMIN6
chr2	39102943	39103075	NM_198963	DHX57
chr2	39103126	39103294	NM_001145450	MORN2
chr2	39963761	39963925	NR_028102	THUMPD2
chr2	40655633	40655803	NM_001112802	SLC8A1
chr2	40656079	40656218	NM_001112802	SLC8A1
chr2	43451016	43452124	NM_006887	ZFP36L2
chr2	44001181	44001334	NM_016008	DYNC2LI1
chr2	44428390	44429049	NM_002706	PPM1B
chr2	44589108	44589300	NM_024766	CAMKMT
chr2	46411916	46412618	NM_005400	PRKCE
chr2	46524565	46524686	NM_001430	BC031304
chr2	46808067	46808318	NM_012249	RHOQ
chr2	46986062	46986235	NM_144949	SOCS5
chr2	46986544	46987004	NM_144949	SOCS5
chr2	47168386	47168635	NM_001288955	NA
chr2	47397833	47398000	NM_001305626	NA
chr2	47403485	47403646	NM_001305624	NA
chr2	48026362	48026623	NM_001281494	NA
chr2	48027794	48027999	NM_001281494	NA
chr2	48028073	48028282	NM_001281494	NA
chr2	48573401	48573627	NM_002158	FOXN2
chr2	54683437	54683731	NM_003128	SPTBN1
chr2	54785533	54785980	NM_178313	BC067268
chr2	55276886	55277650	NM_207520	RTN4
chr2	55509634	55509812	NR_027258	PRORSD1P
chr2	56411345	56411695	NM_001080433	BC043355
chr2	61244854	61245021	NM_002618	PEX13
chr2	61405941	61406138	NM_152392	AHSA2
chr2	61415242	61415511	NM_014709	USP34
chr2	61764973	61765173	NM_003400	XPO1
chr2	61765232	61765444	NM_003400	XPO1
chr2	62132815	62132962	NM_152516	COMMD1
chr2	62423267	62423498	NM_006577	B3GNT2
chr2	62449545	62450108	NM_006577	B3GNT2
chr2	62934039	62934284	NM_001142615	EHBP1
chr2	63175818	63176055	NM_001142615	EHBP1
chr2	64321789	64321978	NM_020651	AK026714
chr2	64322096	64322260	NM_020651	AK026714
chr2	64371214	64371543	NM_020651	AK026714
chr2	64455526	64455725	NR_120420	NA
chr2	64778578	64778723	NM_001002243	AFTPH
chr2	64780107	64780399	NM_001002243	AFTPH
chr2	64862833	64863967	NM_014755	AK097952
chr2	64880847	64881038	NM_014755	AK097952
chr2	65248166	65248559	NM_001193493	SLC1A4
chr2	65299366	65299672	NM_015147	CEP68
chr2	65357031	65357243	NM_015543	RAB1A
chr2	65454953	65455116	NM_001005386	ACTR2
chr2	65540339	65541285	NM_181784	SPRED2
chr2	68357902	68358098	NM_138458	WDR92
chr2	68384376	68384644	NM_001256476	WDR92
chr2	69240497	69240713	NM_018153	ANTXR1
chr2	69472772	69473160	NM_032208	ANTXR1
chr2	69659049	69659200	NR_045632	NFU1
chr2	69664428	69664554	NM_015700	NFU1
chr2	69693334	69693588	NM_014911	AAK1
chr2	70314611	70315016	NM_006196	PCBP1
chr2	70408502	70408709	NM_017880	C2orf42
chr2	70504437	70504609	NM_016297	PCYOX1
chr2	70516449	70516601	NM_003096	SNRPG
chr2	70520719	70520861	NM_003096	SNRPG
chr2	71575972	71576253	NM_001252613	ZNF638
chr2	71650280	71650525	NM_001252613	ZNF638
chr2	71693837	71694054	NM_001130982	DYSF
chr2	72359352	72359630	NM_019885	CYP26B1
chr2	73114566	73114718	NM_003124	SPR
chr2	73170802	73170967	NM_144579	SFXN5
chr2	73441358	73441525	NM_006062	SMYD5
chr2	73460222	73460351	NM_032319	PRADC1
chr2	73461438	73461587	NM_001166285	CCT7
chr2	73485770	73486188	NM_001080410	FBXO41
chr2	74056143	74056297	NM_213622	STAMBP
chr2	74230260	74230378	NM_001287491	NA
chr2	74273394	74273893	NM_001287491	NA
chr2	74274228	74274492	NM_001287491	NA
chr2	74327980	74328718	NM_001287491	NA
chr2	74328800	74329260	NM_001287491	NA
chr2	74405784	74405988	NM_018221	MOB1A
chr2	74641869	74642264	NM_001145054	C2orf81
chr2	74642720	74642964	NM_001145054	C2orf81
chr2	74653067	74653641	NM_033046	RTKN
chr2	74682235	74682361	NR_037849	NA
chr2	74688279	74688600	NM_001146158	MOGS
chr2	74688682	74689245	NM_001146158	MOGS
chr2	74692311	74692505	NM_006302	MOGS
chr2	74708938	74709264	NM_032779	CCDC142
chr2	74709334	74710113	NM_032779	CCDC142
chr2	74730286	74730822	NR_024606	LBX2-AS1
chr2	74731342	74731692	NR_024606	LBX2-AS1
chr2	74881446	74881606	NR_073399	SEMA4F
chr2	75060784	75061795	NM_000189	AK125960
chr2	75118047	75118264	NM_000189	AK125960
chr2	75185772	75185988	NM_019896	POLE4
chr2	75720168	75720656	NM_001135032	EVA1A
chr2	75937720	75938017	NM_003203	GCFC2
chr2	85097389	85097763	NM_001080824	TRABD2A
chr2	85581513	85581682	NM_017750	RETSAT
chr2	85788501	85788605	NM_000821	GGCX
chr2	85811586	85811700	NM_006634	VAMP5
chr2	85822856	85823033	NM_016494	RNF181
chr2	85829025	85829221	NR_033179	TMEM150A
chr2	85838757	85839177	NM_001013649	C2orf68
chr2	86253993	86254615	NM_015425	POLR1A
chr2	86333372	86333505	NM_017952	PTCD3
chr2	86422427	86422571	NM_001100169	IMMT
chr2	86426600	86426736	NM_145644	MRPL35
chr2	86439664	86439936	NM_145644	MRPL35
chr2	86693563	86693804	NM_001146688	KDM3A
chr2	88327725	88327997	NM_001304526	NA
chr2	88926839	88926967	NM_004836	DQ571479
chr2	88991199	88991471	NM_144563	RPIA
chr2	91843418	91843613	NR_027238	LOC654342
chr2	95815491	95815750	NM_032788	ZNF514
chr2	95824673	95825099	NM_032788	ZNF514
chr2	95847968	95848113	NM_001017396	ZNF2
chr2	96676348	96676480	NR_003698	FAHD2CP
chr2	96688489	96689082	NR_003698	FAHD2CP
chr2	96852357	96852597	NM_020151	CR749695
chr2	96874028	96874574	NR_046322	LOC285033
chr2	96905534	96905690	NR_046322	LOC285033
chr2	96917533	96918032	NM_001193304	TMEM127
chr2	96918072	96918542	NM_001193304	TMEM127
chr2	96918660	96919392	NM_001193304	TMEM127
chr2	96931604	96931727	NM_001193304	TMEM127
chr2	96936977	96937295	NM_004804	CIAO1
chr2	97001551	97001663	NM_001281712	NA
chr2	97260597	97260986	NR_047658	KANSL3
chr2	97372752	97372977	NM_001142292	LMAN2L
chr2	97426648	97427021	NM_020184	CNNM4
chr2	97475804	97476112	NM_020184	CNNM4
chr2	97482003	97482382	NM_017623	CNNM3
chr2	97482646	97483176	NM_017623	CNNM3
chr2	97526139	97526566	NM_017789	SEMA4C
chr2	97760437	97760569	NM_199336	FAHD2B
chr2	97911060	97911221	NM_001164315	ANKRD36
chr2	98128195	98128348	NM_025190	ANKRD36B
chr2	98262548	98262690	NM_001862	COX5B
chr2	98280302	98280537	NM_005735	ACTR1B
chr2	99206677	99206979	NM_004027	INPP4A
chr2	99797320	99797500	NM_138798	MITD1
chr2	99952661	99952812	NM_005783	TXNDC9
chr2	99953863	99954015	NM_015904	BC105019
chr2	100055114	100055735	NM_001037872	REV1
chr2	101009058	101009347	NM_004854	CHST10
chr2	101009596	101010080	NM_004854	CHST10
chr2	101624214	101624623	NM_001102426	TBC1D8
chr2	101767674	101767832	NM_001102426	TBC1D8
chr2	103150238	103150453	NM_001011552	SLC9A4
chr2	103334911	103335616	NM_032718	DD413674
chr2	105858737	105858919	NM_007227	GPR45
chr2	105882615	105882768	NM_001142621	TGFBRAP1
chr2	105883325	105883887	NM_001142621	TGFBRAP1
chr2	106015284	106015523	NM_201555	FHL2
chr2	106710299	106710541	NR_045607	NA
chr2	106810603	106810760	NR_045607	NA
chr2	109065692	109065815	NR_028063	GCC2
chr2	109150933	109151129	NM_001193483	LIMS1
chr2	109384108	109384254	NM_006267	RANBP2
chr2	110371372	110371486	NR_047585	2017-09-10
chr2	110371960	110373580	NM_023016	SOWAHC
chr2	111878479	111878705	NM_138622	BCL2L11
chr2	112525418	112525738	NM_022662	ANAPC1
chr2	112786222	112786421	NM_006343	MERTK
chr2	112944841	112945191	NM_153214	FBLN7
chr2	113033172	113033350	NM_198581	ZC3H6
chr2	113088679	113088925	NM_198581	ZC3H6
chr2	113286257	113286830	NM_153712	TTL
chr2	113332478	113332697	NM_001282776	NA
chr2	113332765	113333193	NM_001282776	NA
chr2	113513573	113513853	NM_152515	CKAP2L
chr2	113975579	113976145	NM_013992	AY343891
chr2	113997546	113997925	NR_047570	LOC654433
chr2	114195368	114195517	NM_172003	CBWD2
chr2	114257850	114258055	NM_012184	DQ598479
chr2	114369607	114369767	NR_000029	RPL23AP7
chr2	118771525	118771698	NM_019044	CCDC93
chr2	120003074	120003308	NR_046721	NA
chr2	120020840	120021024	NM_001008410	STEAP3
chr2	120124558	120124725	NM_020548	DL492217
chr2	120194426	120194809	NM_183240	TMEM37
chr2	120194980	120195432	NM_183240	TMEM37
chr2	120439198	120439666	NM_030577	TMEM177
chr2	120979221	120979575	NM_024121	TMEM185B
chr2	122513250	122513367	NR_048556	TSN
chr2	127413742	127413866	NM_001256584	GYPC
chr2	127453713	127454025	NM_002101	GYPC
chr2	127864441	127864653	NM_139351	BIN1
chr2	128051212	128051366	NM_001303416	NA
chr2	128051589	128051704	NM_001303416	NA
chr2	128283887	128284063	NM_017969	BC022892
chr2	128459711	128460102	NM_032740	SFT2D3
chr2	128463692	128464125	NM_018383	WDR33
chr2	128477512	128477867	NM_018383	WDR33
chr2	128604271	128604464	NM_004805	POLR2D
chr2	128620710	128620842	NM_001199140	AMMECR1L
chr2	128620899	128621070	NM_001199140	AMMECR1L
chr2	128621956	128622173	NM_001199140	AMMECR1L
chr2	128622256	128622623	NM_001199140	AMMECR1L
chr2	128699101	128699446	NM_001145928	SAP130
chr2	128848783	128848954	NR_027671	AK311291
chr2	128947380	128947668	NM_020120	UGGT1
chr2	129023231	129023472	NM_004807	LOC151121
chr2	129024443	129025523	NM_004807	LOC151121
chr2	129025593	129026488	NM_004807	LOC151121
chr2	129075602	129076172	NM_004807	LOC151121
chr2	130902422	130902559	NM_207310	CCDC74B
chr2	130909230	130910141	NR_033232	SMPD4
chr2	130939808	130940390	NR_033230	NA
chr2	131850810	131851022	NM_001009993	FAM168B
chr2	131862885	131863063	NM_017958	PLEKHB2
chr2	132249805	132249971	NM_001085365	MZT2A
chr2	132277888	132278896	NR_026922	LOC150776
chr2	133403151	133404072	NM_001508	BC008215
chr2	135206252	135206665	NM_002410	MGAT5
chr2	135711950	135712228	NM_058241	CCNT2
chr2	136289048	136289203	NM_015361	R3HDM1
chr2	136633854	136633992	NM_005915	MCM6
chr2	139259534	139259686	NM_001001664	SPOPL
chr2	148684931	148685161	NM_001278579	NA
chr2	148688662	148689005	NM_001190879	ORC4
chr2	148778177	148778330	NM_002552	ORC4
chr2	149227698	149227964	NM_018328	AK001975
chr2	149247711	149248153	NM_018328	AK001975
chr2	151326466	151326724	NM_005168	RND3
chr2	151343928	151344175	NM_001254738	RND3
chr2	152684787	152684967	NM_012097	ARL5A
chr2	154334561	154334772	NM_019845	RPRM
chr2	155554939	155555556	NM_002239	KCNJ3
chr2	155711348	155711764	NM_002239	KCNJ3
chr2	158593684	158594175	NM_001105	ACVR1
chr2	159313441	159313581	NM_001304969	NA
chr2	159481416	159481951	NM_001304969	NA
chr2	160087014	160087235	NM_033394	TANC1
chr2	160472293	160472731	NR_110588	NA
chr2	160569013	160569137	NM_001282805	NA
chr2	161350149	161350317	NM_002897	RBMS1
chr2	162087686	162087917	NM_004180	TANK
chr2	162164958	162165113	NM_005805	PSMD14
chr2	164466112	164467049	NM_018086	FIGN
chr2	169312758	169312946	NM_203463	CERS6
chr2	169727395	169727692	NM_020675	SPC25
chr2	169938156	169938326	NM_001142270	DHRS9
chr2	170361449	170361751	NM_152384	BBS5
chr2	170592322	170592612	NM_001199290	PHOSPHO2-KLHL23
chr2	170683980	170684118	NM_172070	BC016143
chr2	171785778	171785932	NM_015530	GORASP2
chr2	172017185	172017380	NM_012290	TLK1
chr2	172180537	172180745	NM_024770	METTL8
chr2	172378940	172379204	NM_001127383	CYBRD1
chr2	172945162	172945472	NM_199227	METAP1D
chr2	173368945	173369205	NM_000210	ITGA6
chr2	173420831	173420980	NR_103729	NA
chr2	173940597	173940730	NM_016653	ZAK
chr2	174131280	174131467	NM_016653	ZAK
chr2	174819743	174819958	NM_003111	SP3
chr2	175260288	175260414	NM_004882	CIR1
chr2	176032767	176032986	NR_045774	ATF2
chr2	176046081	176046240	NM_001002258	ATP5G3
chr2	176973710	176974131	NM_021192	HOXD11
chr2	176981682	176981798	NM_002148	HOXD10
chr2	176987442	176987575	NM_014213	HOXD9
chr2	176988707	176989057	NM_014213	HOXD9
chr2	176996188	176996450	NM_019558	BC047605
chr2	177017517	177017876	NM_014621	HOXD4
chr2	177033851	177034305	NM_006898	HOXD3
chr2	177036386	177037029	NM_006898	HOXD3
chr2	178129277	178129524	NM_006164	NFE2L2
chr2	178257516	178257772	NM_003659	AGPS
chr2	178493804	178493967	NM_001077197	PDE11A
chr2	178936689	178937494	NM_016953	PDE11A
chr2	179315659	179315866	NM_003690	PRKRA
chr2	179325787	179325987	NM_001042702	DFNB59
chr2	179345216	179345519	NM_019091	PLEKHA3
chr2	180129277	180129445	NM_178123	SESTD1
chr2	183902741	183903049	NM_205842	NCKAP1
chr2	187454790	187455230	NM_002210	ITGAV
chr2	187627023	187627275	NM_177454	FAM171B
chr2	191235800	191236146	NM_001128928	INPP1
chr2	191524330	191524528	NM_005966	NAB1
chr2	191745552	191746342	NM_014905	GLS
chr2	191878724	191878901	NM_007315	STAT1
chr2	192110150	192110381	NM_001130158	MYO1B
chr2	192542868	192543035	NM_001031716	NABP1
chr2	193059122	193059650	NM_016192	TMEFF2
chr2	198299649	198299755	NM_012433	SF3B1
chr2	198364462	198364597	NM_002156	HSPD1
chr2	198380785	198380947	NM_015387	MOB4
chr2	198570992	198571970	NM_138395	MARS2
chr2	200136358	200136699	NM_001172509	SATB2
chr2	200797780	200797945	NR_109907	NA
chr2	201171443	201171663	NM_001100423	SPATS2L
chr2	201354753	201354921	NM_152387	KCTD18
chr2	201756693	201756903	NM_001142356	NIF3L1
chr2	202149917	202150054	NR_111983	NA
chr2	202245405	202245622	NM_015049	TRAK2
chr2	202316498	202316655	NM_018571	STRADB
chr2	202508055	202508222	NM_001044385	TMEM237
chr2	202565597	202565793	NM_020919	ALS2
chr2	202645561	202645699	NM_001135745	ALS2
chr2	202899287	202899667	NM_003507	FZD7
chr2	202899767	202900357	NM_003507	FZD7
chr2	202900945	202901548	NM_003507	FZD7
chr2	203071431	203071691	NM_003352	NA
chr2	203103141	203103278	NM_003352	NA
chr2	203130506	203130631	NM_015934	NOP58
chr2	204192971	204193128	NM_005759	ABI2
chr2	204304104	204304465	NM_213589	RAPH1
chr2	204399817	204400086	NM_203365	RAPH1
chr2	206484170	206484323	NM_001302769	NA
chr2	206547214	206547517	NM_018534	NRP2
chr2	206659676	206660043	NM_201279	NRP2
chr2	206869188	206870146	NM_017759	INO80D
chr2	207945768	207945971	NR_073108	KLF7
chr2	207988577	207989120	NM_001270943	KLF7
chr2	208030198	208030458	NR_073108	KLF7
chr2	208461642	208462044	NM_004379	CREB1
chr2	208474548	208474853	NM_001127395	METTL21A
chr2	208477939	208478075	NM_001127395	METTL21A
chr2	208631528	208632414	NM_003468	FZD5
chr2	208841657	208842086	NM_001080475	PLEKHM3
chr2	209118815	209118956	NM_001282387	NA
chr2	214149191	214149358	NR_047660	SPAG16
chr2	216176785	216176965	NM_004044	ATIC
chr2	216946349	216946471	NM_018441	PECR
chr2	216965464	216965700	NM_001142310	TMEM169
chr2	219081874	219082067	NM_152862	ARPC2
chr2	219502882	219503173	NR_073599	ZNF142
chr2	219506897	219507407	NR_073599	ZNF142
chr2	219508956	219509323	NR_073599	ZNF142
chr2	219524451	219524668	NM_001257344	BCS1L
chr2	219528664	219529082	NM_022453	RNF25
chr2	219566980	219567146	NM_015690	STK36
chr2	219824400	219824709	NM_003936	CDK5R2
chr2	219825525	219825786	NM_003936	CDK5R2
chr2	220046760	220047316	NM_024293	FAM134A
chr2	220083280	220083668	NM_005689	ABCB6
chr2	220099562	220099805	NM_018089	ANKZF1
chr2	220312912	220313998	NM_005876	SPEG
chr2	220404059	220404333	NM_001195731	CHPF
chr2	220404454	220405233	NM_001195731	CHPF
chr2	220406484	220406774	NM_024536	CHPF
chr2	220408131	220408445	NM_024536	CHPF
chr2	220420883	220421034	NM_015311	OBSL1
chr2	220435031	220436249	NM_015311	OBSL1
chr2	220462604	220462707	NM_052902	STK11IP
chr2	222284161	222284314	NM_004438	EPHA4
chr2	222438486	222438973	NM_001304536	NA
chr2	223725762	223725991	NM_203372	ACSL3
chr2	225449741	225450075	NM_001257197	CUL3
chr2	227659719	227661800	NM_005544	IRS1
chr2	227663440	227664417	NM_005544	IRS1
chr2	227729464	227729711	NM_001167608	RHBDD1
chr2	228129513	228129795	NR_102371	LOC654841
chr2	228336887	228337275	NM_001135189	AGFG1
chr2	228566991	228567093	NM_025243	AX746677
chr2	231191925	231192091	NM_138402	SP140L
chr2	231267537	231267693	NM_138402	SP140L
chr2	231729657	231729890	NM_030926	ITM2C
chr2	231921622	231921754	NR_034059	PSMD1
chr2	232236244	232236666	NM_001271466	ARMC9
chr2	232237814	232238022	NM_001271466	ARMC9
chr2	232329040	232329206	NM_005381	NCL
chr2	232573232	232573508	NM_002823	PTMA
chr2	232645786	232645977	NR_110994	NA
chr2	232651138	232651296	NM_022730	COPS7B
chr2	233208048	233208165	NM_001257281	DIS3L2
chr2	233415381	233415532	NM_001276337	NA
chr2	233722021	233722166	NM_001103148	AX748196
chr2	234385834	234386164	NM_018218	USP40
chr2	234763032	234763159	NM_018410	HJURP
chr2	235403724	235405718	NM_005737	DQ587855
chr2	235860667	235860843	NM_014521	BC148242
chr2	235951333	235951927	NM_014521	BC148242
chr2	237032748	237033068	NM_014914	AGAP1
chr2	238969674	238969880	NM_016510	SCLY
chr2	239039146	239039824	NM_194312	ESPNL
chr2	239067628	239067846	NM_001291832	NA
chr2	239075680	239075912	NM_001291832	NA
chr2	239148349	239148663	NM_018645	HES6
chr2	239355176	239355344	NM_001040445	ASB1
chr2	241073362	241073499	NM_001163424	MYEOV2
chr2	241075594	241075710	NM_138336	MYEOV2
chr2	241405501	241405874	NM_002081	GPC1
chr2	241463411	241463745	NM_001282771	NA
chr2	241499778	241500188	NM_001033575	DUSP28
chr2	241517096	241517615	NM_018226	RNPEPL1
chr2	241570211	241570634	NM_001195382	GPR35
chr2	242035359	242035509	NR_028049	NA
chr2	242065978	242066574	NM_001252124	PASK
chr2	242089894	242090038	NM_001282411	NA
chr2	242447457	242447726	NM_001271978	STK25
chr2	242512139	242512762	NM_032515	BC017214
chr2	242572877	242573213	NM_015963	THAP4
chr2	242611683	242611964	NM_013325	AK027332
chr2	242626043	242626215	NR_033255	PABL
chr2	242664506	242665093	NM_032329	ING5
chr2	242667479	242667880	NM_032329	ING5
chr2	242742853	242743652	NM_022134	GAL3ST2
chr2	242750093	242750332	NM_001167600	NEU4
chr3	3216897	3217024	NM_016302	CRBN
chr3	4345030	4345215	NR_075073	SETMAR
chr3	5021071	5021432	NM_003670	BHLHE40
chr3	5024592	5025397	NM_003670	BHLHE40
chr3	5163995	5164199	NM_018184	ARL8B
chr3	5229408	5229565	NM_014674	AF279782
chr3	9412913	9413185	NM_001114092	THUMPD3
chr3	9439306	9439678	NM_001080517	SETD5
chr3	9512213	9512551	NM_001080517	SETD5
chr3	9517259	9518027	NM_001080517	SETD5
chr3	9691166	9691314	NM_001077525	MTMR14
chr3	9809332	9809547	NM_003656	CAMK1
chr3	9811475	9811624	NM_003656	CAMK1
chr3	9834249	9834379	NR_103488	NA
chr3	9876395	9876945	NR_037162	NA
chr3	9932285	9932506	NM_032492	JAGN1
chr3	9958794	9958960	NM_032732	IL17RC
chr3	9986169	9986441	NM_001031717	CRELD1
chr3	10028275	10028512	NM_018447	EMC3
chr3	10183484	10183890	NM_000551	VHL
chr3	10206609	10206748	NM_001570	IRAK2
chr3	10321418	10321667	NM_014760	GHRLOS
chr3	11300669	11300802	NM_001098212	HRH1
chr3	11301551	11302200	NM_001098212	HRH1
chr3	11302313	11302774	NM_001098212	HRH1
chr3	11314095	11314241	NM_006395	ATG7
chr3	12598592	12598744	NM_014160	MKRN2
chr3	12625360	12626057	NM_002880	RAF1
chr3	12940402	12940928	NM_001134382	IQSEC1
chr3	12977122	12977934	NM_014869	IQSEC1
chr3	13358290	13358709	NM_024923	BC152380
chr3	13461617	13461759	NM_024923	BC152380
chr3	13521839	13522127	NM_001136041	HDAC11
chr3	14183679	14183942	NM_024334	TMEM43
chr3	14199543	14199966	NR_027299	XPC
chr3	14219937	14220086	NR_027299	XPC
chr3	14986746	14987053	NR_046255	FGD5-AS1
chr3	14987303	14987578	NR_046255	FGD5-AS1
chr3	14989118	14989356	NM_003298	NR2C2
chr3	15093787	15094042	NM_022497	MRPS25
chr3	15115156	15115666	NM_001302378	NA
chr3	15115946	15116203	NM_001302378	NA
chr3	15492728	15493014	NM_005677	COLQ
chr3	15686098	15686329	NM_000060	BC041363
chr3	15686926	15687108	NM_000060	BC041363
chr3	15711406	15711609	NM_001195099	ANKRD28
chr3	17052945	17053300	NM_001144382	PLCL2
chr3	23851956	23852082	NM_001202476	UBE2E1
chr3	24160908	24161158	NM_001128176	THRB
chr3	24164357	24164515	NM_001128176	THRB
chr3	25824763	25824926	NM_001145293	NGLY1
chr3	25835674	25835881	NR_026937	OXSM
chr3	27525571	27525854	NM_001258379	SLC4A7
chr3	28283098	28283301	NM_182523	CMC1
chr3	32022632	32022787	NM_017784	OSBPL10
chr3	32433350	32433540	NM_181472	CMTM7
chr3	32611845	32612355	NM_016141	DYNC1LI1
chr3	33134529	33134758	NM_001039770	TMPPE
chr3	33839962	33840325	NM_001162429	PDCD6IP
chr3	36421993	36422213	NM_003149	STAC
chr3	36875012	36875138	NM_014831	TRANK1
chr3	37033196	37033664	NM_014805	EPM2AIP1
chr3	37034001	37034180	NM_014805	EPM2AIP1
chr3	37284430	37285043	NM_001172713	GOLGA4
chr3	37365200	37365322	NM_001172713	GOLGA4
chr3	38294964	38295190	NM_005109	OXSR1
chr3	38565514	38565796	NM_005107	EXOG
chr3	39148955	39149105	NR_103867	NA
chr3	39184086	39184396	NM_033027	CSRNP1
chr3	39184438	39185404	NM_033027	CSRNP1
chr3	39188072	39188285	NM_033027	CSRNP1
chr3	39194894	39195062	NM_033027	CSRNP1
chr3	39424874	39425111	NM_017875	SLC25A38
chr3	39438403	39438567	NM_017875	SLC25A38
chr3	40351199	40351324	NM_005875	EIF1B
chr3	40528338	40528474	NR_026746	NA
chr3	40557358	40557500	NM_175888	ZNF620
chr3	40566389	40566626	NM_001287245	NA
chr3	41240994	41241202	NM_001098210	CTNNB1
chr3	42264654	42265090	NM_001042646	TRAK1
chr3	42594513	42594690	NM_032970	SEC22C
chr3	42642170	42642312	NM_005385	NKTR
chr3	42679748	42679941	NM_005385	NKTR
chr3	42700140	42700678	NM_145166	ZBTB47
chr3	43120884	43121077	NM_032806	GTDC2
chr3	44379546	44379806	NM_001282915	NA
chr3	44487224	44488393	NM_181489	ZNF852
chr3	44488796	44489100	NM_181489	ZNF852
chr3	44489591	44489887	NM_181489	ZNF852
chr3	44496809	44497020	NM_181489	ZNF852
chr3	44666543	44666714	NM_006991	ZNF197
chr3	44967607	44967904	NM_001135179	BC101287
chr3	45017461	45017634	NM_001135179	BC101287
chr3	45588979	45589568	NM_015340	LARS2
chr3	45636250	45637032	NM_014240	LIMD1
chr3	46944829	46945281	NM_000316	PTH1R
chr3	46982497	46982647	NR_102269	CCDC12
chr3	47018101	47018239	NM_144716	CCDC12
chr3	47021204	47021420	NM_015175	NBEAL2
chr3	47058285	47058672	NM_014159	SETD2
chr3	47125525	47125759	NM_014159	SETD2
chr3	47164455	47164713	NM_014159	SETD2
chr3	47205349	47205497	NM_014159	SETD2
chr3	47385155	47385462	NM_025010	KLHL18
chr3	47422510	47422659	NM_001304482	NA
chr3	47455236	47455438	NM_012235	SCAP
chr3	47517267	47517424	NM_012235	SCAP
chr3	47618856	47619052	NM_001206945	CSPG5
chr3	47887733	47888438	NM_014966	DHX30
chr3	48200216	48200493	NM_201567	CDC25A
chr3	48445446	48445832	NM_002673	PLXNB1
chr3	48474074	48474335	NM_001256968	CCDC51
chr3	48501735	48502109	NM_130384	ATRIP
chr3	48632491	48632620	NM_000094	COL7A1
chr3	48677148	48677882	NM_001407	CELSR3
chr3	48699144	48699567	NM_001407	CELSR3
chr3	48731224	48731526	NM_001146179	IP6K2
chr3	48732646	48732898	NR_027437	IP6K2
chr3	48936176	48936320	NM_000387	SLC25A20
chr3	48964947	48965210	NM_006321	ARIH2
chr3	49027124	49027439	NM_177939	P4HTM
chr3	49049050	49050504	NM_018031	WDR6
chr3	49050758	49051367	NM_018031	WDR6
chr3	49052482	49052929	NM_018031	WDR6
chr3	49059150	49059449	NM_199069	NDUFAF3
chr3	49067466	49067667	NM_198880	QRICH1
chr3	49094613	49094937	NM_198880	QRICH1
chr3	49131329	49131481	NM_198880	QRICH1
chr3	49200359	49201427	NM_022903	CCDC71
chr3	49201519	49201713	NM_022903	CCDC71
chr3	49315610	49315792	NM_003363	USP4
chr3	49395467	49395761	NM_201397	GPX1
chr3	49507599	49507704	NM_004393	DAG1
chr3	49568552	49568794	NM_004393	DAG1
chr3	49570309	49571044	NM_004393	DAG1
chr3	49680270	49680461	NM_003458	BSN
chr3	49755074	49755424	NM_198722	AMIGO3
chr3	49758973	49759120	NM_013334	GMPPB
chr3	49764449	49765020	NM_001242829	IP6K1
chr3	49823825	49823951	NM_153273	IP6K1
chr3	49866279	49866545	NM_005879	TRAIP
chr3	50004924	50005333	NM_005777	RBM6
chr3	50225667	50226072	NM_004186	SEMA3F
chr3	50313774	50314301	NR_110697	NA
chr3	50336655	50336787	NM_003549	HYAL3
chr3	50339674	50340299	NR_047690	NA
chr3	50357316	50358037	NM_003773	HYAL2
chr3	50358754	50358896	NM_033158	HYAL2
chr3	50388068	50388197	NM_006545	NPRL2
chr3	50391164	50391409	NM_007022	CYB561D2
chr3	50392201	50392870	NM_007024	TMEM115
chr3	50395892	50396956	NM_007024	TMEM115
chr3	50603024	50603165	NM_001171743	C3orf18
chr3	50619734	50619946	NM_016173	HEMK1
chr3	50644568	50645288	NM_013324	CISH
chr3	51422736	51422907	NM_006010	MANF
chr3	51428750	51428977	NM_013286	RBM15B
chr3	51429928	51430999	NM_013286	RBM15B
chr3	51431256	51431529	NM_013286	RBM15B
chr3	51737841	51738302	NR_103463	NA
chr3	51976387	51976523	NM_005485	PARP3
chr3	52009120	52009249	NR_037192	NA
chr3	52015000	52015156	NM_015407	ABHD14A
chr3	52090310	52090515	NM_001947	DUSP7
chr3	52109690	52109924	NM_001161580	POC1A
chr3	52232151	52232344	NM_199166	BC039681
chr3	52291191	52291502	NM_025222	WDR82
chr3	52312391	52312642	NM_025222	WDR82
chr3	52326676	52327078	NR_026701	NA
chr3	52486121	52486335	NM_003280	TNNC1
chr3	52486461	52486565	NM_003280	TNNC1
chr3	52489627	52489761	NM_007184	NISCH
chr3	52526017	52526344	NM_007184	NISCH
chr3	52567526	52567786	NM_001134231	NT5DC2
chr3	52570631	52570892	NM_001124767	SMIM4
chr3	52643613	52643881	NM_018313	PBRM1
chr3	52720070	52720210	NM_206825	GNL3
chr3	52728662	52729053	NM_001278281	NA
chr3	52938817	52939131	NM_016329	SFMBT1
chr3	53381430	53381581	NM_001290207	NA
chr3	53925752	53925930	NM_021237	SELK
chr3	54671749	54671861	NR_027122	ESRG
chr3	56657604	56657808	NM_001112736	FAM208A
chr3	56675391	56675669	NM_001112736	FAM208A
chr3	56717081	56717253	NM_001112736	FAM208A
chr3	56762587	56762776	NM_001128615	ARHGEF3
chr3	56763317	56763499	NM_001128615	ARHGEF3
chr3	57582939	57583094	NM_001660	ARF4
chr3	57742547	57743489	NM_007159	SLMAP
chr3	57994147	57994304	NM_001164317	FLNB
chr3	58292001	58292129	NM_001098783	RPP14
chr3	58303379	58303630	NM_001098783	RPP14
chr3	58487253	58487386	NM_001128214	KCTD6
chr3	61547255	61547465	NM_002841	PTPRG
chr3	62189129	62189546	NM_002841	PTPRG
chr3	63898289	63898429	NM_000333	ATXN7
chr3	63981480	63981674	NM_000333	ATXN7
chr3	63981764	63982225	NM_000333	ATXN7
chr3	63985103	63985327	NM_000333	ATXN7
chr3	64084872	64085563	NR_045697	PRICKLE2-AS1
chr3	64501653	64501784	NM_182920	ADAMTS9
chr3	65342082	65342652	NM_015520	MAGI1
chr3	65415375	65415715	NM_001033057	MAGI1
chr3	66271441	66271569	NM_001164796	SLC25A26
chr3	69096568	69096687	NM_007114	TMF1
chr3	69134131	69134299	NM_006407	ARL6IP5
chr3	69915363	69915520	NM_198177	MITF
chr3	71007977	71008149	NM_032682	FOXP1
chr3	72799735	72799914	NM_018130	SHQ1
chr3	75471000	75471602	NR_024241	FAM86DP
chr3	79067639	79067765	NM_001145845	ROBO1
chr3	87276473	87276629	NM_014043	CHMP2B
chr3	88205359	88205891	NM_173824	C3orf38
chr3	93772207	93772462	NM_144996	ARL13B
chr3	96962879	96963057	NM_001080448	EPHA6
chr3	97590799	97590947	NM_153605	CRYBG3
chr3	98518290	98518551	NM_080927	DCBLD2
chr3	98620373	98620508	NM_080927	DCBLD2
chr3	99513119	99513852	NM_001850	COL8A1
chr3	99536707	99536874	NR_110821	NA
chr3	99566938	99567120	NM_001042459	FILIP1L
chr3	100053584	100053820	NM_020202	NIT2
chr3	100084300	100084457	NM_014820	TOMM70A
chr3	100428380	100428567	NM_001195479	TFG
chr3	101284080	101284310	NM_017819	TRMT10C
chr3	101293053	101293175	NM_020357	PCNP
chr3	101370135	101370440	NM_014415	ZBTB11
chr3	101395434	101396173	NR_024407	ZBTB11-AS1
chr3	101520083	101520407	NM_001134456	NXPE3
chr3	101540443	101540700	NM_001134456	NXPE3
chr3	105085749	105085945	NM_001627	ALCAM
chr3	105085997	105086250	NM_001627	ALCAM
chr3	107809717	107809837	NM_001777	CD47
chr3	108308164	108308275	NM_020890	KIAA1524
chr3	110790657	110790805	NM_015480	PVRL3
chr3	110852587	110853051	NM_015480	PVRL3
chr3	111313547	111313949	NM_024508	ZBED2
chr3	112280368	112280766	NM_001278712	NA
chr3	112299486	112299629	NM_017945	SLC35A5
chr3	112359374	112359706	NM_199511	CCDC80
chr3	112930406	112930586	NM_033254	BOC
chr3	113374392	113374620	NM_001009899	KIAA2018
chr3	113375178	113375413	NM_001009899	KIAA2018
chr3	113379274	113379468	NM_001009899	KIAA2018
chr3	113464849	113465090	NM_025146	NAA50
chr3	113679890	113680257	NM_173570	ZDHHC23
chr3	113775226	113775369	NM_020817	KIAA1407
chr3	113804876	113805295	NM_024638	QTRTD1
chr3	119033296	119033425	NR_046748	NA
chr3	119134736	119135100	NM_020754	ARHGAP31
chr3	119217417	119217566	NM_016589	TIMMDC1
chr3	119812719	119813274	NM_001146156	GSK3B
chr3	120067984	120068183	NM_001099678	LRRC58
chr3	120315184	120315375	NM_004547	NDUFB4
chr3	120400923	120401063	NM_000187	HGD
chr3	120449545	120449670	NM_173825	BC032918
chr3	120461586	120461737	NM_005513	GTF2E1
chr3	120469370	120469544	NM_005513	GTF2E1
chr3	121411173	121411390	NM_001256487	GOLGB1
chr3	122133346	122133728	NM_019069	WDR5B
chr3	122144150	122144281	NM_002264	KPNA1
chr3	122247196	122247403	NM_001146105	PARP9
chr3	122288472	122288640	NM_138287	DTX3L
chr3	122399711	122399916	NM_017554	PARP14
chr3	122437325	122437487	NM_017554	PARP14
chr3	122459235	122459540	NM_024610	BC042374
chr3	122990715	122990932	NM_012430	SEC22A
chr3	123419414	123419739	NM_053028	MYLK
chr3	123452780	123453051	NM_053028	MYLK
chr3	123633641	123634151	NM_022757	CCDC14
chr3	124456723	124457008	NR_033437	NA
chr3	124687935	124688342	NM_020733	HEG1
chr3	124688543	124688730	NM_020733	HEG1
chr3	124689151	124689662	NM_020733	HEG1
chr3	124951177	124951502	NM_021964	ZNF148
chr3	124951586	124951775	NM_021964	ZNF148
chr3	124952484	124952658	NM_021964	ZNF148
chr3	125647440	125647704	NR_024251	FAM86JP
chr3	125648014	125648630	NR_024251	FAM86JP
chr3	126180264	126180950	NR_104249	NA
chr3	126326429	126326548	NM_052883	NA
chr3	126707494	126707966	NM_032242	C3orf56
chr3	126752768	126753343	NM_032242	C3orf56
chr3	127317274	127317402	NR_073375	MCM2
chr3	127340624	127340816	NM_004526	MCM2
chr3	127391241	127391640	NM_015720	PODXL2
chr3	127788904	127789164	NM_013336	SEC61A1
chr3	127789285	127789562	NM_013336	SEC61A1
chr3	127842477	127842646	NM_003707	RUVBL1
chr3	128199625	128199912	NM_032638	GATA2
chr3	128369516	128369661	NM_002950	RPN1
chr3	128445002	128445252	NM_004637	DQ576681
chr3	128598473	128598638	NR_033426	ACAD9
chr3	128809815	128810166	NM_001204890	ISY1-RAB43
chr3	128902578	128902727	NM_003418	CNBP
chr3	128997697	128998058	NM_001006109	C3orf37
chr3	129034714	129035114	NM_006026	H1FX
chr3	129155809	129156102	NM_003925	MBD4
chr3	129274668	129275251	NM_015103	PLXND1
chr3	129389475	129389637	NR_033361	NA
chr3	129624600	129624742	NR_037893	LOC100507032
chr3	129817076	129817254	NR_024252	FAM86HP
chr3	130463351	130463511	NM_014602	PIK3R4
chr3	131068653	131068993	NM_024800	NEK11
chr3	131081036	131081274	NR_027766	NUDT16P1
chr3	131082247	131082517	NR_027766	NUDT16P1
chr3	131102015	131102318	NR_033268	NUDT16
chr3	132441041	132441213	NR_037804	NA
chr3	133306841	133307314	NM_001282765	NA
chr3	133524670	133524820	NM_021203	SRPRB
chr3	133614353	133614627	NM_016577	RAB6B
chr3	134075239	134076648	NM_016201	AMOTL2
chr3	134089576	134090400	NM_001278683	NA
chr3	134093145	134093354	NM_016201	AMOTL2
chr3	134201660	134201794	NM_001242375	ANAPC13
chr3	135684532	135684720	NM_002718	PPP2R3A
chr3	135871243	135871494	NM_018133	MSL2
chr3	135914034	135914399	NM_018133	MSL2
chr3	135969213	135969383	NM_000532	PCCB
chr3	136471084	136471214	NM_005862	STAG1
chr3	136573984	136574239	NM_001097599	SLC35G2
chr3	137742542	137742651	NM_016369	CLDN18
chr3	137822518	137822773	NM_173543	DZIP1L
chr3	137880785	137880920	NM_016216	DBR1
chr3	137964011	137964228	NM_014154	ARMC8
chr3	139108356	139108497	NR_023350	NA
chr3	140695194	140695501	NM_001104647	SLC25A36
chr3	141011131	141011307	NM_152282	ACPL2
chr3	141595498	141595655	NM_001679	ATP1B3
chr3	142315248	142315411	NM_001145319	PLS1
chr3	142681411	142681797	NM_198504	AK093381
chr3	142719932	142720079	NR_034032	LOC100289361
chr3	143708471	143708658	NM_001134470	C3orf58
chr3	145788455	145788654	NM_182943	PLOD2
chr3	146262257	146262485	NM_021105	PLSCR1
chr3	147128276	147128527	NM_003412	AK098763
chr3	148847451	148847600	NM_032383	HPS3
chr3	148857815	148857971	NM_032383	HPS3
chr3	149036812	149036976	NM_001184723	TM4SF18
chr3	149530509	149530662	NM_183381	RNF13
chr3	149678545	149678678	NM_183381	RNF13
chr3	150126123	150127227	NR_130136	NA
chr3	150127363	150128737	NM_014779	TSC22D2
chr3	150289804	150289948	NM_032025	EIF2A
chr3	150459951	150460251	NM_005067	SIAH2
chr3	150480769	150480924	NM_005067	SIAH2
chr3	152880032	152880341	NM_002886	RAP2B
chr3	152880525	152881081	NM_002886	RAP2B
chr3	152881543	152881779	NM_002886	RAP2B
chr3	153839787	153840104	NM_001251962	ARHGEF26
chr3	153993876	153994148	NM_020865	DHX36
chr3	155571070	155571857	NM_004733	AK130481
chr3	156392392	156392576	NR_027954	TIPARP-AS1
chr3	156865875	156866239	NM_020307	CCNL1
chr3	156877736	156878034	NM_020307	CCNL1
chr3	157160317	157161047	NM_002852	PTX3
chr3	157815328	157816088	NM_003030	SHOX2
chr3	158519862	158520019	NM_001289407	NA
chr3	159482249	159482859	NM_001197113	IQCJ-SCHIP1
chr3	159943393	159944078	NM_001168214	C3orf80
chr3	159944134	159944492	NM_001168214	C3orf80
chr3	160102380	160102495	NM_001190241	IFT80
chr3	160117452	160117581	NM_001288753	NA
chr3	160156423	160156778	NM_173084	IFT80
chr3	169496862	169497070	NR_033702	MYNN
chr3	169710392	169710887	NM_003262	SEC62
chr3	169896573	169896763	NM_024947	AY940074
chr3	171178007	171178177	NR_027767	TNIK
chr3	171320648	171320957	NM_002662	PLD1
chr3	171757422	171757591	NM_022763	GU289929
chr3	172224223	172224394	NM_001190942	TNFSF10
chr3	172241128	172241276	NR_033994	TNFSF10
chr3	172351152	172351749	NM_020792	NCEH1
chr3	173322258	173322698	NM_014932	NAALADL2
chr3	178951916	178952304	NM_006218	PIK3CA
chr3	179051216	179051846	NM_001303425	NA
chr3	182662762	182662897	NM_020640	DCUN1D1
chr3	182988360	182988497	NM_032047	BC040935
chr3	183396907	183397095	NM_017644	KLHL24
chr3	183534390	183534638	NM_024871	MAP6D1
chr3	183534889	183535238	NM_024871	MAP6D1
chr3	183602510	183602652	NM_001037639	PARL
chr3	183873197	183873464	NM_004423	DVL3
chr3	183892646	183892835	NM_004068	AP2M1
chr3	183966591	183966739	NR_024534	NA
chr3	183977427	183977750	NM_033259	CAMK2N2
chr3	184017019	184017252	NM_002808	PSMD2
chr3	184032385	184032537	NM_198242	EIF4G1
chr3	184039266	184039780	NM_182917	EIF4G1
chr3	184052584	184052911	NM_182917	EIF4G1
chr3	184062322	184062859	NM_001171093	FAM131A
chr3	184079267	184079381	NM_001171088	CLCN2
chr3	184428627	184428884	NM_022149	MAGEF1
chr3	184429168	184429559	NM_022149	MAGEF1
chr3	184910973	184911266	NM_001166415	EHHADH
chr3	184971701	184971828	NM_001166415	EHHADH
chr3	185000742	185000899	NM_001242317	MAP3K13
chr3	185216632	185216815	NM_080652	TMEM41A
chr3	185655606	185655809	NM_001243879	TRA2B
chr3	185826724	185826856	NM_004454	ETV5
chr3	185865746	185865889	NM_001346	DGKG
chr3	185867416	185867628	NM_001346	DGKG
chr3	186272224	186272435	NM_018138	TBCCD1
chr3	186288512	186288709	NM_016306	DNAJB11
chr3	187870544	187870719	NR_036497	LPP-AS2
chr3	188327253	188327522	NM_001167671	LPP
chr3	190231850	190232011	NM_134470	IL1RAP
chr3	191047196	191047436	NM_178335	CCDC50
chr3	192126080	192126442	NM_021032	FGF12
chr3	192126501	192126850	NM_021032	FGF12
chr3	192516963	192517368	NM_178496	MB21D2
chr3	194208499	194208866	NR_033929	LINC00884
chr3	194304805	194305157	NR_047573	TMEM44-AS1
chr3	194308521	194308805	NM_001011655	TMEM44
chr3	194308959	194309204	NM_001011655	TMEM44
chr3	194362683	194362950	NM_018385	LSG1
chr3	194789515	194789829	NM_152531	XXYLT1
chr3	194789876	194790713	NM_152531	XXYLT1
chr3	195384951	195385065	NR_003265	SDHAP2
chr3	195590371	195590774	NM_005781	TNK2
chr3	195594684	195595444	NM_005781	TNK2
chr3	195717016	195717142	NR_003264	SDHAP1
chr3	195803908	195804024	NM_003234	TFRC
chr3	195965340	195965477	NM_005017	PCYT1A
chr3	196044946	196045159	NM_152773	TCTEX1D2
chr3	196198837	196199120	NM_152617	RNF168
chr3	196229763	196229936	NM_152617	RNF168
chr3	196281156	196281298	NM_182627	WDR53
chr3	196311068	196311287	NM_001105573	FBXO45
chr3	196433295	196433470	NM_032898	CEP19
chr3	196555369	196555584	NM_002577	PAK2
chr3	196557284	196557568	NM_002577	PAK2
chr3	196594772	196594949	NM_152699	SENP5
chr3	196613175	196613389	NM_152699	SENP5
chr3	196657691	196657884	NM_152699	SENP5
chr3	196669144	196669399	NM_007362	NCBP2
chr3	196669552	196669920	NR_024388	NCBP2-AS2
chr3	196670091	196670353	NR_024388	NCBP2-AS2
chr3	196728815	196728953	NM_005929	MFI2
chr3	196756501	196756677	NM_005929	MFI2
chr3	197401159	197401526	NM_014687	KIAA0226
chr3	197767351	197767879	NM_001136049	LMLN
chr4	419906	420433	NR_002451	ABCA11P
chr4	516016	516436	NM_001289057	NA
chr4	520957	521146	NR_110293	NA
chr4	619470	619809	NM_001145291	PDE6B
chr4	699630	699789	NM_006315	DKFZp547K2416
chr4	759825	760023	NM_006315	DKFZp547K2416
chr4	780196	780361	NM_006651	CPLX1
chr4	951657	952032	NM_032326	TMEM175
chr4	952151	952393	NM_032326	TMEM175
chr4	967088	967329	NM_001347	DGKQ
chr4	980819	981072	NR_110313	NA
chr4	982122	984154	NM_213613	SLC26A1
chr4	1005585	1005776	NM_001004356	FGFRL1
chr4	1165072	1165449	NM_001199021	SPON2
chr4	1244225	1244913	NR_033339	C4orf42
chr4	1245334	1245703	NR_033339	C4orf42
chr4	1333092	1333544	NM_001017405	MAEA
chr4	1341063	1341283	NM_020894	UVSSA
chr4	1379669	1380199	NM_020894	UVSSA
chr4	1657022	1657259	NM_001013622	FAM53A
chr4	1713856	1714028	NM_006527	SLBP
chr4	1722356	1722976	NM_001127266	TMEM129
chr4	1729907	1730341	NM_006342	TACC3
chr4	1795025	1795260	NM_001163213	FGFR3
chr4	1815685	1815954	NM_012318	LETM1
chr4	1949870	1950160	NM_133334	WHSC1
chr4	1980443	1980883	NM_133335	WHSC1
chr4	1983008	1983142	NM_133335	WHSC1
chr4	2065504	2065898	NM_178557	NAT8L
chr4	2066096	2066401	NM_178557	NAT8L
chr4	2243673	2243828	NM_181808	POLN
chr4	2306033	2306785	NM_001172656	ZFYVE28
chr4	2515491	2515690	NM_001185010	RNF4
chr4	2701609	2702126	NR_046336	FAM193A
chr4	2733540	2733841	NM_001256668	FAM193A
chr4	2757890	2758075	NM_001292016	NA
chr4	2813993	2814154	NM_001145855	SH3BP2
chr4	2831253	2831752	NM_003023	SH3BP2
chr4	2965391	2965599	NM_182982	GRK4
chr4	3245170	3245302	NM_002111	HTT
chr4	3318771	3318988	NM_002926	RGS12
chr4	3319286	3319477	NM_002926	RGS12
chr4	3433192	3433470	NM_002926	RGS12
chr4	3494701	3495151	NM_001164673	DOK7
chr4	3514363	3514820	NR_110005	NA
chr4	3533939	3534136	NM_002337	LRPAP1
chr4	3944124	3944482	NR_024253	FAM86EP
chr4	3949107	3949528	NR_130740	NA
chr4	4249755	4249943	NM_032927	TMEM128
chr4	4291725	4291867	NM_017816	LYAR
chr4	4322464	4322653	NM_145291	ZBTB49
chr4	4861414	4861818	NM_002448	MSX1
chr4	5815531	5815983	NM_153717	EVC
chr4	5822599	5822770	NM_001288662	NA
chr4	5823370	5823572	NM_001288662	NA
chr4	6304189	6304448	NM_001145853	WFS1
chr4	6642432	6642961	NM_033296	MRFAP1
chr4	6677097	6677346	NR_015433	LOC93622
chr4	6710248	6710433	NM_203462	MRFAP1L1
chr4	6717865	6718651	NM_018366	BLOC1S4
chr4	6718753	6718987	NM_018366	BLOC1S4
chr4	6784470	6784594	NM_001100590	KIAA0232
chr4	6925659	6925866	NM_001113361	TBC1D14
chr4	7043039	7043372	NM_153376	CCDC96
chr4	7057194	7057952	NM_152293	TADA2B
chr4	7765035	7765551	NM_198595	AFAP1
chr4	7774081	7774638	NR_026892	AFAP1-AS1
chr4	7774875	7775820	NR_026892	AFAP1-AS1
chr4	8228956	8230409	NM_018986	SH3TC1
chr4	8469738	8470022	NM_152544	TRMT44
chr4	8477532	8477716	NM_152544	TRMT44
chr4	8477774	8478133	NM_152544	TRMT44
chr4	10118249	10118468	NM_005112	WDR1
chr4	10444457	10444696	NM_053042	ZNF518B
chr4	11400625	11401066	NM_005114	HS3ST1
chr4	13485779	13485952	NM_001159601	RAB28
chr4	13545623	13545872	NM_001189	NKX3-2
chr4	13545925	13546188	NM_001189	NKX3-2
chr4	13600595	13600801	NM_148894	MGC4836
chr4	13629176	13629324	NM_148894	MGC4836
chr4	14473179	14474006	NR_126435	NA
chr4	15004805	15005102	NM_001177383	CPEB2
chr4	15626902	15627280	NR_036464	FBXL5
chr4	16258301	16258520	NR_027697	BC010030
chr4	17513537	17513699	NM_000320	QDPR
chr4	17616282	17616416	NM_025205	CR936688
chr4	17885532	17885722	NM_001166139	LCORL
chr4	17886240	17886381	NM_001166139	LCORL
chr4	18023181	18023366	NM_153686	LCORL
chr4	20255331	20255613	NM_004787	SLIT2
chr4	20620949	20621090	NM_004787	SLIT2
chr4	20702097	20702293	NM_145048	PACRGL
chr4	22389254	22389518	NM_145290	GPR125
chr4	22390038	22390201	NM_145290	GPR125
chr4	22517387	22517663	NM_145290	GPR125
chr4	23815542	23815692	NM_013261	PPARGC1A
chr4	24809173	24809507	NM_001130726	CCDC149
chr4	25864332	25864590	NM_015187	SEL1L3
chr4	26322411	26322548	NM_015874	RBPJ
chr4	26432575	26432788	NM_015874	RBPJ
chr4	30722415	30722881	NM_001173523	PCDH7
chr4	30724421	30725029	NM_001173523	PCDH7
chr4	36212081	36212218	NM_015230	ARAP2
chr4	38665830	38666074	NM_016531	KLF3
chr4	38828781	38828936	NM_006068	TLR6
chr4	38869434	38869538	NR_033290	NA
chr4	38869979	38870112	NM_138389	FAM114A1
chr4	39595929	39596298	NR_047679	BC040333
chr4	39699743	39699916	NM_001111113	UBE2K
chr4	40121996	40122142	NM_018177	N4BP2
chr4	41216372	41216521	NM_173075	APBB2
chr4	41258932	41259076	NM_004181	UCHL1
chr4	44728466	44728591	NR_073095	NA
chr4	47462268	47462391	NM_017845	COMMD8
chr4	47465552	47465673	NM_017845	COMMD8
chr4	47559941	47560222	NM_020453	BC041434
chr4	47593074	47593473	NM_020453	BC041434
chr4	48138228	48138552	NM_003215	TEC
chr4	48501222	48501672	NM_015030	FRYL
chr4	48908635	48908819	NR_104589	NA
chr4	52709337	52709460	NM_001287757	NA
chr4	56262132	56262392	NR_073070	TMEM165
chr4	56502246	56502452	NM_006681	NMU
chr4	57215429	57215665	NM_181806	AASDH
chr4	57776848	57777370	NM_005612	REST
chr4	57797695	57797929	NM_005612	REST
chr4	57842798	57843083	NM_032313	NOA1
chr4	57907030	57907174	NM_001553	IGFBP7
chr4	57976052	57976212	NM_001553	IGFBP7
chr4	66467625	66467996	NM_004439	AK093203
chr4	66535307	66535685	NM_004439	AK093203
chr4	66535939	66536379	NR_034138	LOC100144602
chr4	68484480	68484757	NM_018227	UBA6
chr4	69215452	69215796	NM_001031732	YTHDC1
chr4	71554251	71554540	NM_020368	UTP3
chr4	71705403	71705596	NM_002092	GRSF1
chr4	72897744	72897926	NM_004885	NPFFR2
chr4	73013049	73013231	NM_053036	NPFFR2
chr4	73148921	73149167	NM_014243	ADAMTS3
chr4	73414202	73414419	NM_014243	ADAMTS3
chr4	74124140	74124509	NM_032217	ANKRD17
chr4	74735116	74735314	NR_046035	CXCL1
chr4	75023839	75023959	NM_001144978	MTHFD2L
chr4	75310862	75311153	NM_001657	AREG
chr4	75480638	75480922	NM_001657	AREG
chr4	76452303	76452444	NM_144721	THAP6
chr4	77227933	77228220	NM_003943	FAM47E-STBD1
chr4	77230266	77230454	NM_003943	FAM47E-STBD1
chr4	77675615	77675788	NM_020859	SHROOM3
chr4	77870939	77871130	NM_018243	FW340024
chr4	79462027	79462214	NM_025074	FRAS1
chr4	79602657	79602833	NR_038308	LOC100505702
chr4	79697520	79697686	NM_198892	BMP2K
chr4	79832084	79833268	NM_198892	BMP2K
chr4	79860404	79860581	NM_001040202	PAQR3
chr4	81123086	81124594	NM_020226	PRDM8
chr4	81187774	81187917	NM_004464	FGF5
chr4	81207486	81207923	NM_033143	FGF5
chr4	81212000	81212178	NM_004464	FGF5
chr4	83350929	83351250	NR_003249	NA
chr4	83815541	83815709	NR_034077	THAP9-AS1
chr4	83827535	83827734	NM_024672	THAP9
chr4	84035769	84035889	NM_001130715	PLAC8
chr4	85731102	85731354	NM_014991	WDFY3
chr4	86916468	86916667	NM_001042669	ARHGAP24
chr4	86921781	86922016	NM_001042669	ARHGAP24
chr4	87515481	87515645	NM_080683	PTPN13
chr4	87622553	87622852	NM_080683	PTPN13
chr4	87856172	87856344	NM_001166693	AFF1
chr4	87968388	87968735	NM_001166693	AFF1
chr4	88035872	88036381	NM_001166693	AFF1
chr4	88056872	88057137	NM_001166693	AFF1
chr4	88141621	88141756	NR_120447	NA
chr4	88343776	88343927	NM_001248011	NUDT9
chr4	88379050	88379268	NM_001248011	NUDT9
chr4	88896843	88897040	NM_000582	SPP1
chr4	88897989	88898308	NM_001251830	SPP1
chr4	88903648	88903966	NM_000582	SPP1
chr4	88928824	88929475	NM_000297	BC027846
chr4	89442754	89442907	NM_032906	PYURF
chr4	89618623	89618979	NM_153757	NAP1L5
chr4	89649137	89649498	NM_001015045	FAM13A
chr4	90035385	90035650	NM_145715	DQ571524
chr4	90758138	90758299	NM_000345	SNCA
chr4	96075765	96075923	NM_001203	BMPR1B
chr4	99393146	99393279	NM_005723	AK098333
chr4	99579600	99579751	NM_005723	AK098333
chr4	99823036	99823150	NM_001130679	EIF4E
chr4	100006232	100006392	NM_000671	ADH5
chr4	100871295	100871442	NM_002106	H2AFZ
[truncated: 6,441 more rows]

## Sheet: human_induced1_FC4_genes
chr	peak_start	peak_end	Peak_id	Fold Change	Refseq_ID	Symbol
chr1	24800	24919	MACS2/human/319_320_rep_B_induced1_peak_1	4.19014	NR_024540	WASH7P
chr1	135129	135304	MACS2/human/319_320_rep_B_induced1_peak_2	7.33275	NR_039983	JB137814
chr1	327999	328155	MACS2/human/319_320_rep_B_induced1_peak_3	6.38702	NR_028327	DQ599872
chr1	762327	762438	MACS2/human/319_320_rep_B_induced1_peak_12	6.88769	NR_024321	LINC00115
chr1	792639	792762	MACS2/human/319_320_rep_B_induced1_peak_14	6.03316	NR_047525	LOC643837
chr1	852539	852650	MACS2/human/319_320_rep_B_induced1_peak_16	4.77582	NR_122045	NA
chr1	854719	854830	MACS2/human/319_320_rep_B_induced1_peak_17	6.10571	NR_122045	NA
chr1	895981	896173	MACS2/human/319_320_rep_B_induced1_peak_20	5.81613	NM_198317	KLHL17
chr1	948876	949002	MACS2/human/319_320_rep_B_induced1_peak_21	4.77455	NM_005101	ISG15
chr1	955520	955722	MACS2/human/319_320_rep_B_induced1_peak_22	5.37132	NM_198576	BC033949
chr1	990382	991065	MACS2/human/319_320_rep_B_induced1_peak_23	11.2721	NM_198576	BC033949
chr1	1017689	1017882	MACS2/human/319_320_rep_B_induced1_peak_26	5.78965	NM_017891	AK128833
chr1	1017985	1018293	MACS2/human/319_320_rep_B_induced1_peak_27	7.06497	NM_017891	AK128833
chr1	1167682	1168156	MACS2/human/319_320_rep_B_induced1_peak_29	5.72018	NM_080605	B3GALT6
chr1	1168294	1168892	MACS2/human/319_320_rep_B_induced1_peak_30	5.69497	NM_080605	B3GALT6
chr1	1169302	1169453	MACS2/human/319_320_rep_B_induced1_peak_31	5.16194	NM_080605	B3GALT6
chr1	1170005	1170309	MACS2/human/319_320_rep_B_induced1_peak_32	6.68566	NM_080605	B3GALT6
chr1	1190368	1190496	MACS2/human/319_320_rep_B_induced1_peak_33	4.7449	NM_194458	UBE2J2
chr1	1209068	1209196	MACS2/human/319_320_rep_B_induced1_peak_35	6.04887	NM_194458	UBE2J2
chr1	1243168	1243293	MACS2/human/319_320_rep_B_induced1_peak_36	5.7635	NM_030649	ACAP3
chr1	1263780	1264041	MACS2/human/319_320_rep_B_induced1_peak_38	7.64002	NM_001029885	GLTPD1
chr1	1310352	1310539	MACS2/human/319_320_rep_B_induced1_peak_42	4.71677	NM_001127229	AURKAIP1
chr1	1321229	1321590	MACS2/human/319_320_rep_B_induced1_peak_43	11.2118	NM_030937	CCNL2
chr1	1322298	1322712	MACS2/human/319_320_rep_B_induced1_peak_44	8.70287	NM_030937	CCNL2
chr1	1334537	1334698	MACS2/human/319_320_rep_B_induced1_peak_46	6.81762	NM_001039577	CCNL2
chr1	1342526	1342660	MACS2/human/319_320_rep_B_induced1_peak_47	4.94342	NM_017971	MRPL20
chr1	1369802	1369913	MACS2/human/319_320_rep_B_induced1_peak_48	6.24654	NR_125994	NA
chr1	1470645	1470756	MACS2/human/319_320_rep_B_induced1_peak_50	4.05085	NM_001114748	TMEM240
chr1	1533538	1533682	MACS2/human/319_320_rep_B_induced1_peak_52	6.609	NM_001242659	C1orf233
chr1	1550917	1551039	MACS2/human/319_320_rep_B_induced1_peak_53	5.30133	NR_033183	MIB2
chr1	1558736	1558908	MACS2/human/319_320_rep_B_induced1_peak_54	5.75126	NM_001170686	MIB2
chr1	1596558	1597286	MACS2/human/319_320_rep_B_induced1_peak_55	17.1464	NM_001110781	SLC35E2B
chr1	1682815	1683072	MACS2/human/319_320_rep_B_induced1_peak_56	7.84683	NM_001198994	NADK
chr1	1822286	1822457	MACS2/human/319_320_rep_B_induced1_peak_57	5.41657	NM_002074	GNB1
chr1	2116154	2116367	MACS2/human/319_320_rep_B_induced1_peak_60	7.3515	NM_001282672	NA
chr1	2125500	2125614	MACS2/human/319_320_rep_B_induced1_peak_61	4.46362	NM_001282672	NA
chr1	2160805	2161017	MACS2/human/319_320_rep_B_induced1_peak_63	4.49335	NM_003036	SKI
chr1	2238589	2238844	MACS2/human/319_320_rep_B_induced1_peak_65	5.19467	NM_003036	SKI
chr1	2239665	2239822	MACS2/human/319_320_rep_B_induced1_peak_66	7.53359	NM_003036	SKI
chr1	2252857	2252994	MACS2/human/319_320_rep_B_induced1_peak_67	8.63085	NM_024848	MORN1
chr1	2281906	2282017	MACS2/human/319_320_rep_B_induced1_peak_69	6.05935	NR_024489	LOC100129534
chr1	2283397	2283508	MACS2/human/319_320_rep_B_induced1_peak_70	5.84228	NR_024489	LOC100129534
chr1	2322959	2323070	MACS2/human/319_320_rep_B_induced1_peak_72	5.32647	NR_125361	NA
chr1	2323275	2323439	MACS2/human/319_320_rep_B_induced1_peak_73	5.04557	NM_007033	RER1
chr1	2494699	2494810	MACS2/human/319_320_rep_B_induced1_peak_76	5.38114	NM_001297605	NA
chr1	2494936	2495053	MACS2/human/319_320_rep_B_induced1_peak_77	5.17057	NM_003820	TNFRSF14
chr1	3328549	3328676	MACS2/human/319_320_rep_B_induced1_peak_79	5.34156	NM_199454	PRDM16
chr1	3406544	3406655	MACS2/human/319_320_rep_B_induced1_peak_81	6.1692	NM_001409	MEGF6
chr1	3406725	3406836	MACS2/human/319_320_rep_B_induced1_peak_82	4.1211	NM_001409	MEGF6
chr1	3412479	3412590	MACS2/human/319_320_rep_B_induced1_peak_83	4.31844	NM_001409	MEGF6
chr1	3649891	3650002	MACS2/human/319_320_rep_B_induced1_peak_85	5.89741	NM_005427	TP73
chr1	3731841	3732037	MACS2/human/319_320_rep_B_induced1_peak_86	5.67224	NM_014704	CEP104
chr1	3773462	3773755	MACS2/human/319_320_rep_B_induced1_peak_87	5.22112	NM_014704	CEP104
chr1	6185837	6185967	MACS2/human/319_320_rep_B_induced1_peak_92	6.4958	NM_015557	CHD5
chr1	6266190	6266310	MACS2/human/319_320_rep_B_induced1_peak_93	6.57273	NM_207396	C1orf211
chr1	6284691	6284894	MACS2/human/319_320_rep_B_induced1_peak_95	8.82077	NM_012405	ICMT
chr1	6284955	6285210	MACS2/human/319_320_rep_B_induced1_peak_96	9.8689	NM_012405	ICMT
chr1	6295822	6295975	MACS2/human/319_320_rep_B_induced1_peak_97	6.34164	NM_012405	ICMT
chr1	6309018	6309215	MACS2/human/319_320_rep_B_induced1_peak_98	11.5627	NM_207370	GPR153
chr1	6309346	6309457	MACS2/human/319_320_rep_B_induced1_peak_99	6.46151	NM_207370	GPR153
chr1	6309920	6310078	MACS2/human/319_320_rep_B_induced1_peak_100	5.16539	NM_207370	GPR153
chr1	6453645	6453756	MACS2/human/319_320_rep_B_induced1_peak_102	7.67898	NM_007274	ACOT7
chr1	6584660	6584781	MACS2/human/319_320_rep_B_induced1_peak_104	5.74454	NM_024654	NOL9
chr1	6641003	6641153	MACS2/human/319_320_rep_B_induced1_peak_105	5.44127	NM_005341	ZBTB48
chr1	6649130	6649283	MACS2/human/319_320_rep_B_induced1_peak_106	5.30133	NM_005341	ZBTB48
chr1	6653340	6653687	MACS2/human/319_320_rep_B_induced1_peak_107	7.15275	NM_014851	KLHL21
chr1	6659156	6659504	MACS2/human/319_320_rep_B_induced1_peak_108	9.2584	NM_014851	KLHL21
chr1	6662406	6662532	MACS2/human/319_320_rep_B_induced1_peak_109	5.15967	NM_014851	KLHL21
chr1	6681616	6681952	MACS2/human/319_320_rep_B_induced1_peak_110	9.29954	NM_153812	PHF13
chr1	6693017	6693284	MACS2/human/319_320_rep_B_induced1_peak_111	10.672	NM_001195753	THAP3
chr1	8021784	8021912	MACS2/human/319_320_rep_B_induced1_peak_113	4.36964	NM_007262	AX747125
chr1	8418290	8418522	MACS2/human/319_320_rep_B_induced1_peak_116	4.86992	NM_001042681	RERE
chr1	8421307	8421517	MACS2/human/319_320_rep_B_induced1_peak_117	6.02921	NM_001042681	RERE
chr1	8934832	8935076	MACS2/human/319_320_rep_B_induced1_peak_120	5.47319	NM_001428	ENO1
chr1	8938591	8938770	MACS2/human/319_320_rep_B_induced1_peak_121	11.2558	NM_001428	ENO1
chr1	9305010	9305390	MACS2/human/319_320_rep_B_induced1_peak_124	6.90666	NM_004285	H6PD
chr1	9324104	9324254	MACS2/human/319_320_rep_B_induced1_peak_125	7.74004	NM_004285	H6PD
chr1	9329089	9329314	MACS2/human/319_320_rep_B_induced1_peak_126	4.81347	NM_004285	H6PD
chr1	9330094	9330259	MACS2/human/319_320_rep_B_induced1_peak_127	7.09582	NM_004285	H6PD
chr1	9352969	9353118	MACS2/human/319_320_rep_B_induced1_peak_129	7.60925	NM_025106	SPSB1
chr1	9415874	9416077	MACS2/human/319_320_rep_B_induced1_peak_130	4.11804	NM_025106	SPSB1
chr1	9416198	9416711	MACS2/human/319_320_rep_B_induced1_peak_131	9.48532	NM_025106	SPSB1
chr1	9427459	9427607	MACS2/human/319_320_rep_B_induced1_peak_132	5.2271	NM_025106	SPSB1
chr1	9599565	9599712	MACS2/human/319_320_rep_B_induced1_peak_133	8.52998	NM_032315	SLC25A33
chr1	9649004	9649115	MACS2/human/319_320_rep_B_induced1_peak_135	5.88728	NM_001130924	TMEM201
chr1	9673198	9673351	MACS2/human/319_320_rep_B_induced1_peak_136	9.17755	NM_001130924	TMEM201
chr1	9883825	9883976	MACS2/human/319_320_rep_B_induced1_peak_138	6.8209	NM_001009566	CLSTN1
chr1	10366453	10366564	MACS2/human/319_320_rep_B_induced1_peak_141	5.91458	NM_183416	KIF1B
chr1	10438789	10438900	MACS2/human/319_320_rep_B_induced1_peak_142	6.70646	NM_015074	KIF1B
chr1	10510262	10510393	MACS2/human/319_320_rep_B_induced1_peak_143	8.65622	NM_001302	CORT
chr1	10689950	10690069	MACS2/human/319_320_rep_B_induced1_peak_144	6.09367	NM_004565	PEX14
chr1	10699604	10699788	MACS2/human/319_320_rep_B_induced1_peak_146	6.609	NM_001079843	CASZ1
chr1	10713889	10714000	MACS2/human/319_320_rep_B_induced1_peak_147	7.6308	NM_017766	CASZ1
chr1	11072768	11072879	MACS2/human/319_320_rep_B_induced1_peak_148	5.87163	NM_007375	TARDBP
chr1	11083403	11083624	MACS2/human/319_320_rep_B_induced1_peak_149	6.92631	NM_007375	TARDBP
chr1	11083857	11083990	MACS2/human/319_320_rep_B_induced1_peak_150	6.60421	NM_007375	TARDBP
chr1	11119957	11120077	MACS2/human/319_320_rep_B_induced1_peak_152	4.3599	NM_003132	SRM
chr1	11850272	11850735	MACS2/human/319_320_rep_B_induced1_peak_154	16.147	NM_005957	MTHFR
chr1	11866312	11866449	MACS2/human/319_320_rep_B_induced1_peak_155	15.4301	NR_046428	CLCN6
chr1	11867130	11867241	MACS2/human/319_320_rep_B_induced1_peak_156	6.47946	NR_046428	CLCN6
chr1	11902746	11902857	MACS2/human/319_320_rep_B_induced1_peak_157	5.33491	NM_001286	CLCN6
chr1	11985605	11985863	MACS2/human/319_320_rep_B_induced1_peak_161	5.43014	NM_138346	KIAA2013
chr1	12035148	12035343	MACS2/human/319_320_rep_B_induced1_peak_164	8.67311	NM_000302	PLOD1
chr1	12040517	12040628	MACS2/human/319_320_rep_B_induced1_peak_165	6.23001	NM_001127660	MFN2
chr1	12071723	12071946	MACS2/human/319_320_rep_B_induced1_peak_166	13.2487	NM_001127660	MFN2
chr1	12073018	12073134	MACS2/human/319_320_rep_B_induced1_peak_167	4.69038	NM_001127660	MFN2
chr1	12079584	12079715	MACS2/human/319_320_rep_B_induced1_peak_168	4.93445	NM_021933	MIIP
chr1	13425023	13425134	MACS2/human/319_320_rep_B_induced1_peak_172	5.34156	NM_001098376	NA
chr1	13645820	13645931	MACS2/human/319_320_rep_B_induced1_peak_174	5.34156	NM_001098376	NA
chr1	15442318	15442459	MACS2/human/319_320_rep_B_induced1_peak_176	7.36541	NM_201628	KAZN
chr1	15546002	15546503	MACS2/human/319_320_rep_B_induced1_peak_177	12.6833	NM_001136218	TMEM51
chr1	15546614	15546826	MACS2/human/319_320_rep_B_induced1_peak_178	16.0713	NM_001136218	TMEM51
chr1	15894592	15894726	MACS2/human/319_320_rep_B_induced1_peak_182	11.9082	NR_109898	NA
chr1	15943996	15944155	MACS2/human/319_320_rep_B_induced1_peak_185	6.27855	NM_032341	DQ573015
chr1	15987413	15987687	MACS2/human/319_320_rep_B_induced1_peak_186	14.3234	NM_006511	DDI2
chr1	16010834	16010991	MACS2/human/319_320_rep_B_induced1_peak_187	6.89609	NM_015164	PLEKHM2
chr1	16053575	16053957	MACS2/human/319_320_rep_B_induced1_peak_188	16.2363	NM_015164	PLEKHM2
chr1	16134054	16134213	MACS2/human/319_320_rep_B_induced1_peak_190	4.61655	NM_001089591	UQCRHL
chr1	16161355	16161659	MACS2/human/319_320_rep_B_induced1_peak_191	7.7349	NR_024279	FLJ37453
chr1	16174362	16174521	MACS2/human/319_320_rep_B_induced1_peak_192	14.6791	NM_015001	SPEN
chr1	16199523	16199713	MACS2/human/319_320_rep_B_induced1_peak_193	11.1858	NM_015001	SPEN
chr1	16202666	16202900	MACS2/human/319_320_rep_B_induced1_peak_194	5.4231	NM_015001	SPEN
chr1	16266220	16266413	MACS2/human/319_320_rep_B_induced1_peak_195	4.43459	NM_015001	SPEN
chr1	16268451	16268662	MACS2/human/319_320_rep_B_induced1_peak_196	4.79323	NM_001287604	NA
chr1	16451252	16451509	MACS2/human/319_320_rep_B_induced1_peak_199	4.37562	NM_004431	EPHA2
chr1	16474880	16475097	MACS2/human/319_320_rep_B_induced1_peak_202	7.58277	NM_004431	EPHA2
chr1	16475230	16475370	MACS2/human/319_320_rep_B_induced1_peak_203	4.73849	NM_004431	EPHA2
chr1	16477412	16477561	MACS2/human/319_320_rep_B_induced1_peak_204	6.04118	NM_004431	EPHA2
chr1	16482314	16482554	MACS2/human/319_320_rep_B_induced1_peak_205	11.0276	NM_004431	EPHA2
chr1	16558274	16558385	MACS2/human/319_320_rep_B_induced1_peak_206	8.01995	NM_030907	RSG1
chr1	16577210	16577354	MACS2/human/319_320_rep_B_induced1_peak_207	6.84417	NM_018994	FBXO42
chr1	16693741	16693894	MACS2/human/319_320_rep_B_induced1_peak_208	5.76631	NR_073503	AL832937
chr1	16719693	16719854	MACS2/human/319_320_rep_B_induced1_peak_209	4.66282	NR_073502	SZRD1
chr1	16721688	16721826	MACS2/human/319_320_rep_B_induced1_peak_210	5.06199	NM_001114600	SZRD1
chr1	16817387	16817498	MACS2/human/319_320_rep_B_induced1_peak_211	5.27415	NR_023386	BC036435
chr1	16890575	16890722	MACS2/human/319_320_rep_B_induced1_peak_213	7.12238	NM_017940	NBPF1
chr1	16974499	16974642	MACS2/human/319_320_rep_B_induced1_peak_214	6.86989	NR_027504	MST1P2
chr1	17338303	17338441	MACS2/human/319_320_rep_B_induced1_peak_219	5.31402	NM_001141974	ATP13A2
chr1	17371294	17371476	MACS2/human/319_320_rep_B_induced1_peak_220	6.07221	NM_003000	SDHB
chr1	17380389	17380507	MACS2/human/319_320_rep_B_induced1_peak_221	8.52289	NM_003000	SDHB
chr1	17609554	17609689	MACS2/human/319_320_rep_B_induced1_peak_224	6.05935	NM_016233	PADI3
chr1	18023682	18024010	MACS2/human/319_320_rep_B_induced1_peak_227	8.9737	NM_018125	ARHGEF10L
chr1	18807859	18808117	MACS2/human/319_320_rep_B_induced1_peak_228	10.4734	NM_152375	KLHDC7A
chr1	19234888	19235010	MACS2/human/319_320_rep_B_induced1_peak_230	4.56962	NM_001136265	IFFO2
chr1	19282649	19283119	MACS2/human/319_320_rep_B_induced1_peak_231	6.88655	NM_001136265	IFFO2
chr1	19536545	19536735	MACS2/human/319_320_rep_B_induced1_peak_232	8.30596	NM_020765	AX747516
chr1	19545621	19545792	MACS2/human/319_320_rep_B_induced1_peak_233	8.44725	NM_015047	EMC1
chr1	19585280	19585425	MACS2/human/319_320_rep_B_induced1_peak_234	5.96033	NM_016183	MRTO4
chr1	19655157	19655567	MACS2/human/319_320_rep_B_induced1_peak_236	9.21946	NM_001040126	PQLC2
chr1	19746166	19746330	MACS2/human/319_320_rep_B_induced1_peak_237	6.2333	NM_004930	CAPZB
chr1	19811871	19812011	MACS2/human/319_320_rep_B_induced1_peak_238	11.3937	NM_001206541	NA
chr1	19923494	19923681	MACS2/human/319_320_rep_B_induced1_peak_239	4.3599	NM_001204089	MINOS1-NBL1
chr1	19934920	19935031	MACS2/human/319_320_rep_B_induced1_peak_240	4.76111	NR_077246	RPS14P3
chr1	19970825	19970959	MACS2/human/319_320_rep_B_induced1_peak_241	4.41612	NM_005380	NBL1
chr1	19983533	19983811	MACS2/human/319_320_rep_B_induced1_peak_242	7.93369	NM_005380	NBL1
chr1	20009434	20009660	MACS2/human/319_320_rep_B_induced1_peak_243	9.14487	NM_181719	TMCO4
chr1	20234134	20234245	MACS2/human/319_320_rep_B_induced1_peak_244	6.46524	NM_015207	OTUD3
chr1	20826622	20826969	MACS2/human/319_320_rep_B_induced1_peak_246	11.1195	NM_024544	MUL1
chr1	20915577	20915688	MACS2/human/319_320_rep_B_induced1_peak_247	7.0172	NM_001785	CDA
chr1	21107022	21107133	MACS2/human/319_320_rep_B_induced1_peak_249	5.26013	NM_016287	HP1BP3
chr1	21268264	21268392	MACS2/human/319_320_rep_B_induced1_peak_251	8.42504	NM_001198801	EIF4G3
chr1	21546198	21546497	MACS2/human/319_320_rep_B_induced1_peak_253	5.3976	NM_001113348	ECE1
chr1	21616556	21616695	MACS2/human/319_320_rep_B_induced1_peak_254	4.79538	NM_001113349	ECE1
chr1	22356893	22357208	MACS2/human/319_320_rep_B_induced1_peak_258	13.4909	NR_023919	LINC00339
chr1	22854297	22854447	MACS2/human/319_320_rep_B_induced1_peak_259	9.26589	NM_014870	ZBTB40
chr1	22855451	22855660	MACS2/human/319_320_rep_B_induced1_peak_261	4.5409	NM_014870	ZBTB40
chr1	23037350	23037542	MACS2/human/319_320_rep_B_induced1_peak_262	10.8156	NM_017449	EPHB2
chr1	23110945	23111327	MACS2/human/319_320_rep_B_induced1_peak_263	7.24258	NM_017449	EPHB2
chr1	23240300	23240624	MACS2/human/319_320_rep_B_induced1_peak_264	9.12831	NM_017449	EPHB2
chr1	23415148	23415466	MACS2/human/319_320_rep_B_induced1_peak_265	9.05333	NM_001142546	LUZP1
chr1	23417863	23417988	MACS2/human/319_320_rep_B_induced1_peak_266	4.91076	NM_001142546	LUZP1
chr1	23689154	23689274	MACS2/human/319_320_rep_B_induced1_peak_269	7.01256	NM_030634	ZNF436
chr1	23836257	23836537	MACS2/human/319_320_rep_B_induced1_peak_270	12.9916	NM_004091	E2F2
chr1	24069968	24070136	MACS2/human/319_320_rep_B_induced1_peak_271	9.79473	NM_003198	TCEB3
chr1	24104957	24105072	MACS2/human/319_320_rep_B_induced1_peak_272	4.23901	NM_020362	PITHD1
chr1	24126925	24127036	MACS2/human/319_320_rep_B_induced1_peak_273	4.96627	NM_000403	GALE
chr1	24684714	24684952	MACS2/human/319_320_rep_B_induced1_peak_275	10.9701	NM_178122	STPG1
chr1	24829386	24829501	MACS2/human/319_320_rep_B_induced1_peak_276	9.07125	NM_013441	RCAN3
chr1	25071886	25072150	MACS2/human/319_320_rep_B_induced1_peak_277	13.3472	NM_013943	Z24749
chr1	25228692	25228821	MACS2/human/319_320_rep_B_induced1_peak_278	4.54757	NM_001031680	RUNX3
chr1	25291364	25291480	MACS2/human/319_320_rep_B_induced1_peak_279	7.67747	NM_001031680	RUNX3
chr1	25664813	25664955	MACS2/human/319_320_rep_B_induced1_peak_284	6.85973	NM_014313	TMEM50A
chr1	25893845	25894061	MACS2/human/319_320_rep_B_induced1_peak_285	6.32527	NM_015627	LDLRAP1
chr1	26126728	26126846	MACS2/human/319_320_rep_B_induced1_peak_286	5.25444	NM_020451	SEPN1
chr1	26189949	26190250	MACS2/human/319_320_rep_B_induced1_peak_287	5.21463	NM_178422	PAQR7
chr1	26211800	26211969	MACS2/human/319_320_rep_B_induced1_peak_288	17.6315	NM_001145454	STMN1
chr1	26231119	26231237	MACS2/human/319_320_rep_B_induced1_peak_289	6.958	NM_001145454	STMN1
chr1	26288076	26288272	MACS2/human/319_320_rep_B_induced1_peak_290	14.3275	NM_000437	PAFAH2
chr1	26448525	26448636	MACS2/human/319_320_rep_B_induced1_peak_293	5.34156	NM_152835	PDIK1L
chr1	26497137	26497350	MACS2/human/319_320_rep_B_induced1_peak_295	4.56388	NM_015871	ZNF593
chr1	26606568	26606717	MACS2/human/319_320_rep_B_induced1_peak_296	5.20581	NM_031286	SH3BGRL3
chr1	26795474	26795674	MACS2/human/319_320_rep_B_induced1_peak_298	12.9055	NM_205861	DHDDS
chr1	26798938	26799129	MACS2/human/319_320_rep_B_induced1_peak_299	5.82206	NM_005517	HMGN2
chr1	27022527	27022740	MACS2/human/319_320_rep_B_induced1_peak_300	10.0905	NM_006015	ARID1A
chr1	27023048	27023173	MACS2/human/319_320_rep_B_induced1_peak_301	4.65813	NM_006015	ARID1A
chr1	27105866	27106110	MACS2/human/319_320_rep_B_induced1_peak_302	5.2819	NM_006015	ARID1A
chr1	27106378	27107110	MACS2/human/319_320_rep_B_induced1_peak_303	15.0273	NM_006015	ARID1A
chr1	27190281	27190482	MACS2/human/319_320_rep_B_induced1_peak_304	11.6748	NM_006142	SFN
chr1	27223825	27224055	MACS2/human/319_320_rep_B_induced1_peak_305	21.7651	NM_022078	GPATCH3
chr1	27226804	27226920	MACS2/human/319_320_rep_B_induced1_peak_306	10.3411	NM_022078	GPATCH3
chr1	27248265	27248404	MACS2/human/319_320_rep_B_induced1_peak_307	4.06345	NM_006600	NUDC
chr1	27326467	27326594	MACS2/human/319_320_rep_B_induced1_peak_308	5.925	NM_001013642	DL490887
chr1	27426754	27426874	MACS2/human/319_320_rep_B_induced1_peak_309	7.27695	NR_046474	SLC9A1
chr1	27561288	27561445	MACS2/human/319_320_rep_B_induced1_peak_310	4.78194	NM_015023	WDTC1
chr1	27648680	27648900	MACS2/human/319_320_rep_B_induced1_peak_311	9.72952	NR_037580	TMEM222
chr1	27874163	27874290	MACS2/human/319_320_rep_B_induced1_peak_313	4.8188	NM_001029882	AHDC1
chr1	27874938	27875088	MACS2/human/319_320_rep_B_induced1_peak_314	6.37452	NM_001029882	AHDC1
chr1	27875211	27875381	MACS2/human/319_320_rep_B_induced1_peak_315	6.65737	NM_001029882	AHDC1
chr1	27875508	27875880	MACS2/human/319_320_rep_B_induced1_peak_316	10.9947	NM_001029882	AHDC1
chr1	27876180	27876385	MACS2/human/319_320_rep_B_induced1_peak_317	4.54385	NM_001029882	AHDC1
chr1	27876468	27876610	MACS2/human/319_320_rep_B_induced1_peak_318	6.9346	NM_001029882	AHDC1
chr1	27877585	27877720	MACS2/human/319_320_rep_B_induced1_peak_320	4.24636	NM_001029882	AHDC1
chr1	28157334	28157445	MACS2/human/319_320_rep_B_induced1_peak_321	4.94294	NM_002713	PPP1R8
chr1	28559390	28559507	MACS2/human/319_320_rep_B_induced1_peak_324	7.10656	NM_014280	DNAJC8
chr1	28562632	28562894	MACS2/human/319_320_rep_B_induced1_peak_325	6.46692	NM_178190	ATPIF1
chr1	28586047	28586199	MACS2/human/319_320_rep_B_induced1_peak_326	6.0169	NM_031459	SESN2
chr1	28607456	28607688	MACS2/human/319_320_rep_B_induced1_peak_327	4.89752	NM_031459	SESN2
chr1	28661058	28661170	MACS2/human/319_320_rep_B_induced1_peak_328	6.62666	NM_017638	MED18
chr1	28844784	28844914	MACS2/human/319_320_rep_B_induced1_peak_329	5.66218	NM_001269	RCC1
chr1	28920467	28920780	MACS2/human/319_320_rep_B_induced1_peak_331	5.28494	NM_152304	RAB42
chr1	29040756	29040958	MACS2/human/319_320_rep_B_induced1_peak_332	4.5409	NM_024482	GMEB1
chr1	29070004	29070362	MACS2/human/319_320_rep_B_induced1_peak_333	7.20047	NM_001173128	YTHDF2
chr1	29213633	29213799	MACS2/human/319_320_rep_B_induced1_peak_334	13.4185	NM_001166007	EPB41
chr1	29313913	29314281	MACS2/human/319_320_rep_B_induced1_peak_335	15.8921	NM_203342	EPB41
chr1	29447491	29447668	MACS2/human/319_320_rep_B_induced1_peak_336	6.8069	NM_001171868	TMEM200B
chr1	29447804	29447976	MACS2/human/319_320_rep_B_induced1_peak_337	6.8069	NM_001171868	TMEM200B
chr1	31191776	31191952	MACS2/human/319_320_rep_B_induced1_peak_339	9.44143	NR_034182	MATN1-AS1
chr1	31984120	31984236	MACS2/human/319_320_rep_B_induced1_peak_341	5.92753	NR_027085	LOC284551
chr1	32042157	32042271	MACS2/human/319_320_rep_B_induced1_peak_342	4.63172	NM_001204414	TINAGL1
chr1	32096011	32096122	MACS2/human/319_320_rep_B_induced1_peak_343	4.43633	NM_012392	AX747565
chr1	32403605	32403945	MACS2/human/319_320_rep_B_induced1_peak_344	5.84093	NM_080391	PTP4A2
chr1	32573653	32573802	MACS2/human/319_320_rep_B_induced1_peak_345	8.89826	NM_012316	KPNA6
chr1	32636443	32636724	MACS2/human/319_320_rep_B_induced1_peak_346	10.5811	NM_012316	KPNA6
chr1	32645349	32645479	MACS2/human/319_320_rep_B_induced1_peak_347	7.23527	NM_175852	TXLNA
chr1	32660508	32660829	MACS2/human/319_320_rep_B_induced1_peak_348	5.35251	NM_175852	TXLNA
chr1	32682038	32682264	MACS2/human/319_320_rep_B_induced1_peak_349	12.618	NM_019118	TMEM234
chr1	32688025	32688161	MACS2/human/319_320_rep_B_induced1_peak_350	6.8845	NM_003757	EIF3I
chr1	32712829	32712952	MACS2/human/319_320_rep_B_induced1_peak_351	6.49627	NM_032648	FAM167B
chr1	32800084	32800210	MACS2/human/319_320_rep_B_induced1_peak_352	4.27238	NR_052852	MARCKSL1
chr1	32801627	32801822	MACS2/human/319_320_rep_B_induced1_peak_353	8.57079	NM_023009	MARCKSL1
chr1	32841878	32842077	MACS2/human/319_320_rep_B_induced1_peak_354	5.0091	NR_125352	NA
chr1	33116011	33116124	MACS2/human/319_320_rep_B_induced1_peak_355	6.13749	NM_178547	ZBTB8OS
chr1	33116823	33116953	MACS2/human/319_320_rep_B_induced1_peak_356	7.10238	NM_001135255	RBBP4
chr1	33282741	33282952	MACS2/human/319_320_rep_B_induced1_peak_359	6.25449	NM_003680	YARS
chr1	33366830	33366968	MACS2/human/319_320_rep_B_induced1_peak_360	4.24684	NM_033504	TMEM54
chr1	33402520	33402783	MACS2/human/319_320_rep_B_induced1_peak_361	6.03827	NM_001127361	RNF19B
chr1	33473677	33473825	MACS2/human/319_320_rep_B_induced1_peak_363	8.43742	NM_013411	AK2
chr1	33490097	33490272	MACS2/human/319_320_rep_B_induced1_peak_364	5.19105	NR_037592	AK2
chr1	33502293	33502456	MACS2/human/319_320_rep_B_induced1_peak_365	8.16739	NR_037592	AK2
chr1	33765053	33765228	MACS2/human/319_320_rep_B_induced1_peak_366	11.1588	NM_152493	ZNF362
chr1	33790328	33790556	MACS2/human/319_320_rep_B_induced1_peak_367	8.46153	NM_198040	PHC2
chr1	33958949	33959089	MACS2/human/319_320_rep_B_induced1_peak_370	15.104	NM_145238	ZSCAN20
chr1	35320927	35321101	MACS2/human/319_320_rep_B_induced1_peak_374	8.66156	NM_001164825	SMIM12
chr1	35321171	35321418	MACS2/human/319_320_rep_B_induced1_peak_375	9.59427	NM_001164825	SMIM12
chr1	35846891	35847013	MACS2/human/319_320_rep_B_induced1_peak_378	8.37305	NM_005095	AF119915
chr1	35885293	35885407	MACS2/human/319_320_rep_B_induced1_peak_379	7.20516	NM_005095	AF119915
chr1	35972499	35972627	MACS2/human/319_320_rep_B_induced1_peak_380	7.83836	NM_024874	KIAA0319L
chr1	36026000	36026222	MACS2/human/319_320_rep_B_induced1_peak_381	9.41017	NM_014284	NCDN
chr1	36106988	36107107	MACS2/human/319_320_rep_B_induced1_peak_382	4.27382	NM_002794	PSMB2
chr1	36184316	36184448	MACS2/human/319_320_rep_B_induced1_peak_383	5.68193	NM_152374	C1orf216
chr1	36226045	36226156	MACS2/human/319_320_rep_B_induced1_peak_386	7.2041	NM_001190481	CLSPN
chr1	36505373	36505484	MACS2/human/319_320_rep_B_induced1_peak_387	4.1211	NM_024852	AGO3
chr1	36554498	36554619	MACS2/human/319_320_rep_B_induced1_peak_388	5.66416	NM_017825	ADPRHL2
chr1	36562560	36562743	MACS2/human/319_320_rep_B_induced1_peak_389	7.81525	NM_005202	COL8A2
chr1	36602633	36602767	MACS2/human/319_320_rep_B_induced1_peak_390	6.02964	NM_001270897	TRAPPC3
chr1	36614895	36615083	MACS2/human/319_320_rep_B_induced1_peak_391	9.25562	NR_073097	NA
chr1	36621765	36621947	MACS2/human/319_320_rep_B_induced1_peak_392	4.94102	NM_001286366	NA
chr1	36769718	36769848	MACS2/human/319_320_rep_B_induced1_peak_393	4.26382	NM_005119	THRAP3
chr1	36787701	36788237	MACS2/human/319_320_rep_B_induced1_peak_394	10.899	NR_130899	NA
chr1	36789025	36789211	MACS2/human/319_320_rep_B_induced1_peak_396	6.2391	NR_130899	NA
chr1	36851347	36851485	MACS2/human/319_320_rep_B_induced1_peak_398	6.27477	NM_001282547	NA
chr1	36859319	36859845	MACS2/human/319_320_rep_B_induced1_peak_399	9.1133	NM_032881	LSM10
chr1	36863324	36863483	MACS2/human/319_320_rep_B_induced1_peak_400	9.87145	NM_032881	LSM10
chr1	37940167	37940305	MACS2/human/319_320_rep_B_induced1_peak_402	10.3671	NM_025079	ZC3H12A
chr1	37941043	37941261	MACS2/human/319_320_rep_B_induced1_peak_403	5.55293	NM_025079	ZC3H12A
chr1	37948508	37948802	MACS2/human/319_320_rep_B_induced1_peak_404	8.42361	NM_025079	ZC3H12A
chr1	38003433	38003604	MACS2/human/319_320_rep_B_induced1_peak_405	9.48574	NM_024700	SNIP1
chr1	38061389	38061512	MACS2/human/319_320_rep_B_induced1_peak_406	4.98932	NM_013285	GNL2
chr1	38158247	38158358	MACS2/human/319_320_rep_B_induced1_peak_407	5.04199	NM_001256875	CDCA8
chr1	38265507	38265806	MACS2/human/319_320_rep_B_induced1_peak_409	8.52998	NM_152496	MANEAL
chr1	38280954	38281082	MACS2/human/319_320_rep_B_induced1_peak_412	8.63085	NM_005955	MTF1
chr1	38412601	38412712	MACS2/human/319_320_rep_B_induced1_peak_413	5.04287	NM_005540	INPP5B
chr1	38471047	38471160	MACS2/human/319_320_rep_B_induced1_peak_414	4.64753	NM_004468	FHL3
chr1	38511212	38511359	MACS2/human/319_320_rep_B_induced1_peak_415	6.05935	NM_002699	POU3F1
chr1	38511649	38511789	MACS2/human/319_320_rep_B_induced1_peak_416	11.2531	NM_002699	POU3F1
chr1	39338670	39338781	MACS2/human/319_320_rep_B_induced1_peak_417	5.38551	NR_037635	NA
chr1	39338906	39339019	MACS2/human/319_320_rep_B_induced1_peak_418	7.25114	NR_037632	NA
chr1	39492039	39492167	MACS2/human/319_320_rep_B_induced1_peak_420	7.89759	NM_004552	NDUFS5
chr1	39876946	39877161	MACS2/human/319_320_rep_B_induced1_peak_422	6.45615	NM_015038	KIAA0754
chr1	39877227	39877340	MACS2/human/319_320_rep_B_induced1_peak_423	7.93465	NM_015038	KIAA0754
chr1	39877684	39877845	MACS2/human/319_320_rep_B_induced1_peak_424	5.45377	NM_015038	KIAA0754
chr1	39879860	39880074	MACS2/human/319_320_rep_B_induced1_peak_425	5.58768	NM_015038	KIAA0754
chr1	39957481	39957651	MACS2/human/319_320_rep_B_induced1_peak_426	10.0879	NM_181809	BMP8A
chr1	40148032	40148143	MACS2/human/319_320_rep_B_induced1_peak_428	6.29533	NM_001282397	NA
chr1	40235386	40235553	MACS2/human/319_320_rep_B_induced1_peak_429	6.23001	NM_022120	OXCT2
chr1	40236587	40236771	MACS2/human/319_320_rep_B_induced1_peak_430	7.65347	NM_022120	OXCT2
chr1	40766702	40766825	MACS2/human/319_320_rep_B_induced1_peak_434	5.88459	NM_001852	COL9A2
chr1	40928760	40928871	MACS2/human/319_320_rep_B_induced1_peak_436	6.47946	NM_023070	ZFP69B
chr1	41327007	41327251	MACS2/human/319_320_rep_B_induced1_peak_438	12.3537	NM_133467	CITED4
chr1	41827860	41827971	MACS2/human/319_320_rep_B_induced1_peak_439	6.05935	NM_001291281	NA
chr1	41847608	41847720	MACS2/human/319_320_rep_B_induced1_peak_440	7.92451	NM_001291281	NA
chr1	42883576	42883687	MACS2/human/319_320_rep_B_induced1_peak_441	5.67786	NM_173642	RIMKLA
chr1	43148062	43148403	MACS2/human/319_320_rep_B_induced1_peak_443	14.3713	NM_004559	YBX1
chr1	43212143	43212358	MACS2/human/319_320_rep_B_induced1_peak_444	4.66282	NM_022356	LEPRE1
chr1	43308292	43308411	MACS2/human/319_320_rep_B_induced1_peak_445	12.2093	NM_018538	ERMAP
chr1	43316659	43316869	MACS2/human/319_320_rep_B_induced1_peak_446	8.8897	NM_015911	BC043541
chr1	43424304	43424531	MACS2/human/319_320_rep_B_induced1_peak_448	9.97626	NM_006516	SLC2A1
chr1	43637798	43637941	MACS2/human/319_320_rep_B_induced1_peak_449	5.24678	NM_006824	DL489965
chr1	43773091	43773202	MACS2/human/319_320_rep_B_induced1_peak_450	6.05935	NM_001253357	TIE1
chr1	43831236	43831385	MACS2/human/319_320_rep_B_induced1_peak_451	6.93447	NR_046117	ELOVL1
chr1	43833527	43833663	MACS2/human/319_320_rep_B_induced1_peak_452	5.32214	NR_046117	ELOVL1
chr1	43916120	43916281	MACS2/human/319_320_rep_B_induced1_peak_453	4.22891	NM_015284	SZT2
chr1	43916534	43916656	MACS2/human/319_320_rep_B_induced1_peak_454	4.78194	NM_015284	SZT2
chr1	43919467	43919578	MACS2/human/319_320_rep_B_induced1_peak_455	4.22084	NM_015284	SZT2
chr1	43996552	43996761	MACS2/human/319_320_rep_B_induced1_peak_456	7.68124	NM_130440	PTPRF
chr1	44056635	44056791	MACS2/human/319_320_rep_B_induced1_peak_457	4.66935	NM_130440	PTPRF
chr1	44056921	44057147	MACS2/human/319_320_rep_B_induced1_peak_458	7.20209	NM_130440	PTPRF
chr1	44170275	44170460	MACS2/human/319_320_rep_B_induced1_peak_461	12.708	NM_014663	KDM4A
chr1	44173224	44173335	MACS2/human/319_320_rep_B_induced1_peak_462	5.84026	NM_174971	ST3GAL3
chr1	44402608	44402866	MACS2/human/319_320_rep_B_induced1_peak_463	8.53013	NM_001136215	ARTN
chr1	44412652	44412789	MACS2/human/319_320_rep_B_induced1_peak_464	6.58882	NM_014652	IPO13
chr1	44415333	44415486	MACS2/human/319_320_rep_B_induced1_peak_465	6.20784	NM_014652	IPO13
chr1	44415720	44415855	MACS2/human/319_320_rep_B_induced1_peak_466	7.0172	NM_014652	IPO13
chr1	44435681	44435805	MACS2/human/319_320_rep_B_induced1_peak_467	8.28333	NM_001039589	DPH2
chr1	44440620	44440796	MACS2/human/319_320_rep_B_induced1_peak_468	9.21006	NM_001039457	ATP6V0B
chr1	44456035	44456359	MACS2/human/319_320_rep_B_induced1_peak_469	11.3449	NM_001005417	B4GALT2
chr1	44463149	44463391	MACS2/human/319_320_rep_B_induced1_peak_470	4.15193	NR_048548	SLC6A9
chr1	44497001	44497115	MACS2/human/319_320_rep_B_induced1_peak_471	4.43674	NR_048549	NA
chr1	44679154	44679268	MACS2/human/319_320_rep_B_induced1_peak_472	5.27106	NM_019100	DMAP1
chr1	45241207	45241369	MACS2/human/319_320_rep_B_induced1_peak_474	5.43012	NM_001012	RPS8
chr1	45808899	45809160	MACS2/human/319_320_rep_B_induced1_peak_479	11.5627	NM_025077	TOE1
chr1	46151280	46151391	MACS2/human/319_320_rep_B_induced1_peak_480	4.77582	NM_021639	GPBP1L1
chr1	46152076	46152198	MACS2/human/319_320_rep_B_induced1_peak_481	9.17755	NM_021639	GPBP1L1
chr1	46509183	46509346	MACS2/human/319_320_rep_B_induced1_peak_482	8.56985	NM_003629	PIK3R3
chr1	46642047	46642179	MACS2/human/319_320_rep_B_induced1_peak_483	8.8623	NM_001303427	NA
chr1	46685387	46685772	MACS2/human/319_320_rep_B_induced1_peak_484	10.7142	NM_001243766	POMGNT1
chr1	46769372	46769524	MACS2/human/319_320_rep_B_induced1_peak_486	5.92698	NM_001297565	NA
chr1	46806514	46806634	MACS2/human/319_320_rep_B_induced1_peak_487	5.84441	NR_045791	NSUN4
chr1	46977728	46977839	MACS2/human/319_320_rep_B_induced1_peak_488	4.43808	NM_147192	DMBX1
chr1	47078909	47079084	MACS2/human/319_320_rep_B_induced1_peak_489	4.90712	NM_145279	MOB3C
chr1	47082338	47082449	MACS2/human/319_320_rep_B_induced1_peak_490	6.47313	NM_201403	MKNK1
chr1	47184363	47184643	MACS2/human/319_320_rep_B_induced1_peak_491	6.3817	NM_014774	EFCAB14
chr1	47905005	47905253	MACS2/human/319_320_rep_B_induced1_peak_494	6.62984	NM_004474	FOXD2
chr1	48459970	48460138	MACS2/human/319_320_rep_B_induced1_peak_498	6.4958	NM_001194986	TRABD2B
chr1	51425789	51425907	MACS2/human/319_320_rep_B_induced1_peak_500	8.78116	NM_007051	FAF1
chr1	51434996	51435107	MACS2/human/319_320_rep_B_induced1_peak_501	6.3431	NM_001262	CDKN2C
chr1	51736831	51736978	MACS2/human/319_320_rep_B_induced1_peak_503	11.7687	NM_014372	RNF11
chr1	51796114	51796225	MACS2/human/319_320_rep_B_induced1_peak_504	4.46047	NM_001297662	NA
chr1	52344022	52344391	MACS2/human/319_320_rep_B_induced1_peak_505	5.84699	NM_002525	NRD1
chr1	52442774	52442885	MACS2/human/319_320_rep_B_induced1_peak_506	6.46524	NM_002867	RAB3B
chr1	52456244	52456363	MACS2/human/319_320_rep_B_induced1_peak_507	6.78262	NM_002867	RAB3B
chr1	52498102	52498288	MACS2/human/319_320_rep_B_induced1_peak_508	6.58882	NR_046406	NA
chr1	52498822	52499067	MACS2/human/319_320_rep_B_induced1_peak_509	6.7249	NR_046406	NA
chr1	52520707	52520880	MACS2/human/319_320_rep_B_induced1_peak_510	6.72857	NR_046406	NA
chr1	52831699	52831839	MACS2/human/319_320_rep_B_induced1_peak_511	8.28399	NM_032449	CC2D1B
chr1	53018653	53018772	MACS2/human/319_320_rep_B_induced1_peak_512	4.81347	NM_001009881	ZCCHC11
chr1	53153223	53153400	MACS2/human/319_320_rep_B_induced1_peak_513	12.6901	NM_023077	SELRC1
chr1	53153575	53153777	MACS2/human/319_320_rep_B_induced1_peak_514	8.60227	NM_023077	SELRC1
chr1	53704016	53704176	MACS2/human/319_320_rep_B_induced1_peak_517	9.912	NM_002370	MAGOH
chr1	53793602	53793716	MACS2/human/319_320_rep_B_induced1_peak_518	6.96845	NM_001018054	LRP8
chr1	54411229	54411340	MACS2/human/319_320_rep_B_induced1_peak_520	4.6384	NM_016126	HSPB11
chr1	54412035	54412149	MACS2/human/319_320_rep_B_induced1_peak_521	4.52439	NM_052940	LRRC42
chr1	54518734	54518975	MACS2/human/319_320_rep_B_induced1_peak_522	5.93767	NM_004872	TMEM59
chr1	54562075	54562239	MACS2/human/319_320_rep_B_induced1_peak_523	5.63001	NR_130900	NA
chr1	54640235	54640346	MACS2/human/319_320_rep_B_induced1_peak_526	6.8226	NM_001031672	CYB5RL
chr1	54665876	54666031	MACS2/human/319_320_rep_B_induced1_peak_528	4.57932	NM_016491	MRPL37
chr1	54871860	54872062	MACS2/human/319_320_rep_B_induced1_peak_530	19.4978	NM_018070	SSBP3
chr1	55207408	55207546	MACS2/human/319_320_rep_B_induced1_peak_532	6.82131	NM_001291333	NA
chr1	55207667	55207839	MACS2/human/319_320_rep_B_induced1_peak_533	5.97742	NM_001291333	NA
chr1	55224301	55224485	MACS2/human/319_320_rep_B_induced1_peak_534	7.31901	NM_152268	PARS2
chr1	55317652	55317961	MACS2/human/319_320_rep_B_induced1_peak_535	7.60108	NM_014762	DHCR24
chr1	55352662	55352851	MACS2/human/319_320_rep_B_induced1_peak_536	8.71437	NM_014762	DHCR24
chr1	55534384	55534549	MACS2/human/319_320_rep_B_induced1_peak_537	12.9241	NM_015306	USP24
chr1	59042810	59042921	MACS2/human/319_320_rep_B_induced1_peak_541	5.11808	NM_002353	TACSTD2
chr1	59247430	59247825	MACS2/human/319_320_rep_B_induced1_peak_542	14.026	NM_002228	JUN
chr1	62208074	62208226	MACS2/human/319_320_rep_B_induced1_peak_545	4.85485	NM_176877	INADL
chr1	62905525	62905636	MACS2/human/319_320_rep_B_induced1_peak_547	4.77582	NM_001017415	USP1
chr1	63153908	63154019	MACS2/human/319_320_rep_B_induced1_peak_548	4.77582	NM_001272000	DOCK7
chr1	63788017	63788130	MACS2/human/319_320_rep_B_induced1_peak_549	7.65347	NR_121635	NA
chr1	64239717	64239922	MACS2/human/319_320_rep_B_induced1_peak_551	8.53569	NM_001083592	ROR1
chr1	64571152	64571314	MACS2/human/319_320_rep_B_induced1_peak_552	6.47601	NR_110665	NA
chr1	64643166	64643277	MACS2/human/319_320_rep_B_induced1_peak_553	7.2041	NM_005012	ROR1
chr1	65157141	65157335	MACS2/human/319_320_rep_B_induced1_peak_554	4.46047	NM_001293274	NA
chr1	65298581	65298692	MACS2/human/319_320_rep_B_induced1_peak_556	6.70156	NM_018211	RAVER2
chr1	65432030	65432164	MACS2/human/319_320_rep_B_induced1_peak_557	5.65041	NM_002227	BC035370
chr1	65886360	65886508	MACS2/human/319_320_rep_B_induced1_peak_559	8.60858	NM_002303	LEPR
chr1	67390403	67390514	MACS2/human/319_320_rep_B_induced1_peak_562	6.73074	NM_207014	WDR78
chr1	67450384	67450508	MACS2/human/319_320_rep_B_induced1_peak_563	9.18072	NM_001146110	MIER1
chr1	67895936	67896064	MACS2/human/319_320_rep_B_induced1_peak_564	6.19856	NM_015640	SERBP1
chr1	68150893	68151139	MACS2/human/319_320_rep_B_induced1_peak_565	7.86017	NM_001199742	GADD45A
chr1	68243168	68243279	MACS2/human/319_320_rep_B_induced1_peak_566	4.80124	NM_018841	GNG12
chr1	68298996	68299107	MACS2/human/319_320_rep_B_induced1_peak_567	6.00658	NM_018841	GNG12
chr1	68698045	68698196	MACS2/human/319_320_rep_B_induced1_peak_568	5.0763	NM_024911	WLS
chr1	75198874	75199001	MACS2/human/319_320_rep_B_induced1_peak_573	6.93067	NR_027962	TYW3
chr1	77334293	77334404	MACS2/human/319_320_rep_B_induced1_peak_574	6.609	NM_030965	AF131837
chr1	77510058	77510247	MACS2/human/319_320_rep_B_induced1_peak_575	6.609	NM_030965	AF131837
chr1	77627323	77627444	MACS2/human/319_320_rep_B_induced1_peak_576	6.4958	NM_005482	PIGK
chr1	78098972	78099083	MACS2/human/319_320_rep_B_induced1_peak_577	4.05638	NM_015534	ZZZ3
chr1	78353257	78353387	MACS2/human/319_320_rep_B_induced1_peak_580	6.05935	NR_103535	NA
chr1	78353570	78353755	MACS2/human/319_320_rep_B_induced1_peak_581	34.5797	NR_103535	NA
chr1	78956803	78956956	MACS2/human/319_320_rep_B_induced1_peak_583	8.51387	NM_001039585	PTGFR
chr1	78958314	78958425	MACS2/human/319_320_rep_B_induced1_peak_584	7.63261	NM_001039585	PTGFR
chr1	82456117	82456228	MACS2/human/319_320_rep_B_induced1_peak_586	7.6308	NM_001297705	NA
chr1	84944958	84945117	MACS2/human/319_320_rep_B_induced1_peak_588	12.5311	NM_025065	SPATA1
chr1	85462619	85462780	MACS2/human/319_320_rep_B_induced1_peak_590	5.79862	NM_153259	MCOLN2
chr1	85666395	85666506	MACS2/human/319_320_rep_B_induced1_peak_591	6.14034	NM_032184	SYDE2
chr1	86046419	86046660	MACS2/human/319_320_rep_B_induced1_peak_592	11.1701	NM_001554	AL832891
chr1	86048813	86048996	MACS2/human/319_320_rep_B_induced1_peak_593	11.3801	NM_001554	AL832891
chr1	87379663	87379781	MACS2/human/319_320_rep_B_induced1_peak_596	7.51069	NM_004261	2017-09-15
chr1	87794179	87794368	MACS2/human/319_320_rep_B_induced1_peak_598	15.6273	NM_006769	LMO4
chr1	87794596	87794811	MACS2/human/319_320_rep_B_induced1_peak_599	4.18278	NM_006769	LMO4
chr1	89206718	89206829	MACS2/human/319_320_rep_B_induced1_peak_600	6.4958	NM_006256	PKN2
chr1	89299026	89299155	MACS2/human/319_320_rep_B_induced1_peak_601	7.92451	NM_006256	PKN2
chr1	89530844	89530955	MACS2/human/319_320_rep_B_induced1_peak_602	5.04287	NM_002053	GBP1
chr1	90178534	90178678	MACS2/human/319_320_rep_B_induced1_peak_604	6.10571	NM_032270	LRRC8C
chr1	90286618	90286807	MACS2/human/319_320_rep_B_induced1_peak_605	6.82165	NM_001134479	LRRC8D
chr1	90400951	90401091	MACS2/human/319_320_rep_B_induced1_peak_606	6.75109	NM_001134479	LRRC8D
chr1	90459398	90459509	MACS2/human/319_320_rep_B_induced1_peak_607	6.0153	NR_002830	GEMIN8P4
chr1	92149052	92149163	MACS2/human/319_320_rep_B_induced1_peak_612	5.67786	NM_003243	TGFBR3
chr1	92645999	92646110	MACS2/human/319_320_rep_B_induced1_peak_613	6.609	NM_015237	KIAA1107
chr1	94047905	94048429	MACS2/human/319_320_rep_B_induced1_peak_618	5.69568	NM_003567	BCAR3
chr1	94147173	94147383	MACS2/human/319_320_rep_B_induced1_peak_619	11.0076	NM_003567	BCAR3
chr1	94639456	94640103	MACS2/human/319_320_rep_B_induced1_peak_621	12.676	NM_004815	ARHGAP29
chr1	94884062	94884173	MACS2/human/319_320_rep_B_induced1_peak_623	5.63001	NM_001122674	ABCD3
chr1	95392510	95392683	MACS2/human/319_320_rep_B_induced1_peak_624	4.01933	NM_001286055	NA
chr1	95709918	95710193	MACS2/human/319_320_rep_B_induced1_peak_625	11.5511	NM_001199691	TMEM56-RWDD3
chr1	99127274	99127433	MACS2/human/319_320_rep_B_induced1_peak_628	9.79327	NR_033716	NA
chr1	100598723	100598834	MACS2/human/319_320_rep_B_induced1_peak_632	4.31844	NM_019083	TRMT13
chr1	101203865	101204052	MACS2/human/319_320_rep_B_induced1_peak_634	5.5861	NM_001199834	VCAM1
chr1	101360318	101360506	MACS2/human/319_320_rep_B_induced1_peak_635	6.06017	NR_048570	NA
chr1	101705530	101705708	MACS2/human/319_320_rep_B_induced1_peak_637	4.97746	NM_001400	S1PR1
chr1	104068573	104068684	MACS2/human/319_320_rep_B_induced1_peak_638	5.1775	NM_017619	RNPC3
chr1	104616066	104616242	MACS2/human/319_320_rep_B_induced1_peak_639	8.1619	NR_033990	LOC100129138
chr1	107599434	107599799	MACS2/human/319_320_rep_B_induced1_peak_640	6.85237	NM_018137	PRMT6
chr1	107600319	107600484	MACS2/human/319_320_rep_B_induced1_peak_641	13.2268	NM_018137	PRMT6
chr1	109756546	109756730	MACS2/human/319_320_rep_B_induced1_peak_646	4.16636	NR_034072	SARS
chr1	109757269	109757659	MACS2/human/319_320_rep_B_induced1_peak_647	11.5694	NR_034072	SARS
chr1	109780438	109780717	MACS2/human/319_320_rep_B_induced1_peak_648	5.15492	NM_006513	SARS
chr1	109817111	109817348	MACS2/human/319_320_rep_B_induced1_peak_650	10.6027	NM_001408	CELSR2
chr1	109825603	109825714	MACS2/human/319_320_rep_B_induced1_peak_651	6.73074	NM_032636	PSRC1
chr1	109940405	109940516	MACS2/human/319_320_rep_B_induced1_peak_652	6.00658	NM_002959	SORT1
chr1	109964525	109964653	MACS2/human/319_320_rep_B_induced1_peak_653	5.18792	NM_001199774	FW340027
chr1	109968904	109969050	MACS2/human/319_320_rep_B_induced1_peak_654	8.81218	NM_001199772	PSMA5
chr1	110034047	110034201	MACS2/human/319_320_rep_B_induced1_peak_655	8.34323	NM_153340	ATXN7L2
chr1	110038749	110038860	MACS2/human/319_320_rep_B_induced1_peak_656	5.17345	NM_001134403	CYB561D1
chr1	110052176	110052287	MACS2/human/319_320_rep_B_induced1_peak_657	4.77582	NM_020703	AMIGO1
chr1	110135015	110135177	MACS2/human/319_320_rep_B_induced1_peak_659	5.75126	NM_006496	GNAI3
chr1	110207838	110207949	MACS2/human/319_320_rep_B_induced1_peak_660	7.2041	NM_147148	GSTM4
chr1	110453480	110453697	MACS2/human/319_320_rep_B_induced1_peak_662	4.37128	NM_172212	CSF1
chr1	110465801	110466485	MACS2/human/319_320_rep_B_induced1_peak_663	8.96415	NM_172212	CSF1
chr1	110471491	110472527	MACS2/human/319_320_rep_B_induced1_peak_664	17.0681	NM_000757	CSF1
chr1	110577273	110577403	MACS2/human/319_320_rep_B_induced1_peak_665	5.68689	NR_073071	NA
chr1	110596441	110596564	MACS2/human/319_320_rep_B_induced1_peak_666	5.23122	NR_073071	NA
chr1	110693298	110693474	MACS2/human/319_320_rep_B_induced1_peak_667	6.609	NM_001010898	SLC6A17
chr1	110882709	110882993	MACS2/human/319_320_rep_B_induced1_peak_668	10.8473	NM_001201545	RBM15
chr1	110883477	110883955	MACS2/human/319_320_rep_B_induced1_peak_669	8.41197	NM_001201545	RBM15
chr1	110884616	110884776	MACS2/human/319_320_rep_B_induced1_peak_670	5.98736	NM_001201545	RBM15
chr1	111991724	111991848	MACS2/human/319_320_rep_B_induced1_peak_675	4.87747	NM_001688	ATP5F1
chr1	113217351	113217478	MACS2/human/319_320_rep_B_induced1_peak_680	5.77843	NM_020963	MOV10
chr1	113246328	113246493	MACS2/human/319_320_rep_B_induced1_peak_681	4.16312	NM_001042678	RHOC
chr1	113247679	113247818	MACS2/human/319_320_rep_B_induced1_peak_682	5.27992	NM_001042679	RHOC
chr1	113456582	113456729	MACS2/human/319_320_rep_B_induced1_peak_684	4.29936	NM_003051	BC037540
chr1	113460021	113460159	MACS2/human/319_320_rep_B_induced1_peak_685	7.00142	NM_003051	BC037540
chr1	113471959	113472070	MACS2/human/319_320_rep_B_induced1_peak_686	5.16539	NM_003051	BC037540
chr1	113498643	113498805	MACS2/human/319_320_rep_B_induced1_peak_687	15.0269	NM_003051	BC037540
chr1	113499306	113499499	MACS2/human/319_320_rep_B_induced1_peak_688	12.5907	NR_103744	NA
chr1	114133117	114133230	MACS2/human/319_320_rep_B_induced1_peak_691	6.4958	NM_001142782	MAGI3
chr1	114184772	114184899	MACS2/human/319_320_rep_B_induced1_peak_692	14.5008	NM_001142782	MAGI3
chr1	114454267	114454409	MACS2/human/319_320_rep_B_induced1_peak_694	9.45718	NM_022836	DCLRE1B
chr1	115828725	115829364	MACS2/human/319_320_rep_B_induced1_peak_697	6.00605	NM_002506	NGF
chr1	115836263	115836390	MACS2/human/319_320_rep_B_induced1_peak_698	8.64717	NM_002506	NGF
chr1	116184587	116184699	MACS2/human/319_320_rep_B_induced1_peak_699	7.39271	NM_001172411	VANGL1
chr1	116234099	116234328	MACS2/human/319_320_rep_B_induced1_peak_700	8.51233	NM_001172412	BC043254
chr1	116915898	116916076	MACS2/human/319_320_rep_B_induced1_peak_701	5.55373	NM_000701	ATP1A1
chr1	117503955	117504246	MACS2/human/319_320_rep_B_induced1_peak_705	7.92129	NM_020440	PTGFRN
chr1	117529470	117529770	MACS2/human/319_320_rep_B_induced1_peak_706	5.0703	NM_020440	PTGFRN
chr1	117660760	117661094	MACS2/human/319_320_rep_B_induced1_peak_707	6.8226	NM_001145635	TRIM45
chr1	118065596	118065803	MACS2/human/319_320_rep_B_induced1_peak_709	9.73347	NM_006699	MAN1A2
chr1	119426493	119426839	MACS2/human/319_320_rep_B_induced1_peak_711	6.53286	NM_152380	TBX15
chr1	119532047	119532171	MACS2/human/319_320_rep_B_induced1_peak_712	6.07376	NM_152380	TBX15
chr1	120166317	120166781	MACS2/human/319_320_rep_B_induced1_peak_715	15.4011	NM_001080470	ZNF697
chr1	120168524	120168640	MACS2/human/319_320_rep_B_induced1_peak_716	4.4804	NM_001080470	ZNF697
chr1	120254522	120254694	MACS2/human/319_320_rep_B_induced1_peak_717	6.46674	NM_006623	PHGDH
chr1	120457370	120457705	MACS2/human/319_320_rep_B_induced1_peak_719	13.3304	NM_024408	NOTCH2
chr1	120457870	120458031	MACS2/human/319_320_rep_B_induced1_peak_720	4.5452	NM_024408	NOTCH2
chr1	120612082	120612232	MACS2/human/319_320_rep_B_induced1_peak_721	6.06253	NM_024408	NOTCH2
chr1	120839025	120839244	MACS2/human/319_320_rep_B_induced1_peak_724	12.1775	NM_001100910	FAM72B
chr1	143134886	143135059	MACS2/human/319_320_rep_B_induced1_peak_728	8.40656	NR_110761	NA
chr1	143912883	143913125	MACS2/human/319_320_rep_B_induced1_peak_735	15.3449	NM_207418	AX746564
chr1	145039821	145039969	MACS2/human/319_320_rep_B_induced1_peak_740	10.2591	NM_001198832	PDE4DIP
chr1	145096437	145096597	MACS2/human/319_320_rep_B_induced1_peak_741	5.23592	NM_004892	SEC22B
chr1	145209155	145209305	MACS2/human/319_320_rep_B_induced1_peak_742	5.91215	NM_203458	BX647792
chr1	145474366	145474477	MACS2/human/319_320_rep_B_induced1_peak_745	7.01449	NM_001039888	ANKRD34A
chr1	145507651	145507781	MACS2/human/319_320_rep_B_induced1_peak_746	5.24414	NM_005105	RBM8A
chr1	145514699	145514810	MACS2/human/319_320_rep_B_induced1_peak_747	5.25301	NR_104034	NA
chr1	145522599	145522725	MACS2/human/319_320_rep_B_induced1_peak_748	9.28597	NR_073493	NA
chr1	147096239	147096437	MACS2/human/319_320_rep_B_induced1_peak_751	7.14108	NM_004326	BCL9
chr1	147400578	147400689	MACS2/human/319_320_rep_B_induced1_peak_752	10.3671	NM_016334	GPR89B
chr1	148928295	148928486	MACS2/human/319_320_rep_B_induced1_peak_756	10.1537	NR_027356	LOC645166
chr1	149804216	149804374	MACS2/human/319_320_rep_B_induced1_peak_759	11.0379	NM_001034077	NA
chr1	149832571	149832729	MACS2/human/319_320_rep_B_induced1_peak_760	11.3448	NM_001034077	NA
chr1	149858087	149858198	MACS2/human/319_320_rep_B_induced1_peak_761	5.03481	NM_003528	HIST2H2BE
chr1	149871191	149871318	MACS2/human/319_320_rep_B_induced1_peak_762	9.79826	NM_016074	BOLA1
chr1	149871663	149872237	MACS2/human/319_320_rep_B_induced1_peak_763	20.2828	NM_016074	BOLA1
chr1	149889263	149889374	MACS2/human/319_320_rep_B_induced1_peak_764	6.8226	NM_014849	SV2A
chr1	149915961	149916179	MACS2/human/319_320_rep_B_induced1_peak_765	6.34503	NM_020205	OTUD7B
chr1	150122322	150122439	MACS2/human/319_320_rep_B_induced1_peak_766	6.09367	NM_016274	PLEKHO1
chr1	150131474	150131797	MACS2/human/319_320_rep_B_induced1_peak_767	15.0262	NM_016274	PLEKHO1
chr1	150208317	150208439	MACS2/human/319_320_rep_B_induced1_peak_768	5.22921	NM_001136478	ANP32E
chr1	150266307	150266442	MACS2/human/319_320_rep_B_induced1_peak_770	8.04526	NM_018997	MRPS21
chr1	150444100	150444211	MACS2/human/319_320_rep_B_induced1_peak_771	5.01983	NM_001297673	NA
chr1	150444527	150444729	MACS2/human/319_320_rep_B_induced1_peak_772	5.38114	NM_001297673	NA
chr1	150445202	150445662	MACS2/human/319_320_rep_B_induced1_peak_773	14.3855	NM_001297673	NA
chr1	150488447	150488558	MACS2/human/319_320_rep_B_induced1_peak_774	5.67786	NR_051960	LINC00568
chr1	150521893	150522030	MACS2/human/319_320_rep_B_induced1_peak_775	6.55173	NM_019032	ADAMTSL4
chr1	150551715	150552062	MACS2/human/319_320_rep_B_induced1_peak_777	6.05973	NM_182763	MCL1
chr1	150601906	150602064	MACS2/human/319_320_rep_B_induced1_peak_778	8.79477	NM_004436	ENSA
chr1	150620740	150620987	MACS2/human/319_320_rep_B_induced1_peak_779	9.81304	NM_018178	GOLPH3L
chr1	150933156	150933476	MACS2/human/319_320_rep_B_induced1_peak_780	16.5396	NM_012432	SETDB1
chr1	151025438	151025752	MACS2/human/319_320_rep_B_induced1_peak_781	17.3524	NM_001038707	CDC42SE1
chr1	151104953	151105126	MACS2/human/319_320_rep_B_induced1_peak_782	5.38751	NM_030913	SEMA6C
chr1	151138247	151138358	MACS2/human/319_320_rep_B_induced1_peak_783	6.08362	NM_212551	LYSMD1
chr1	151138531	151138670	MACS2/human/319_320_rep_B_induced1_peak_784	5.16429	NM_001204856	SCNM1
chr1	151162510	151162637	MACS2/human/319_320_rep_B_induced1_peak_785	4.5452	NM_005997	VPS72
chr1	151254784	151254905	MACS2/human/319_320_rep_B_induced1_peak_786	6.82131	NM_020832	HV592982
chr1	151259040	151259268	MACS2/human/319_320_rep_B_induced1_peak_787	12.2065	NM_020832	HV592982
chr1	151372030	151372196	MACS2/human/319_320_rep_B_induced1_peak_789	6.88939	NM_002796	PSMB4
chr1	151498193	151498304	MACS2/human/319_320_rep_B_induced1_peak_790	4.31844	NM_020770	CGN
chr1	151512795	151512920	MACS2/human/319_320_rep_B_induced1_peak_791	6.10289	NM_001301317	NA
chr1	151735798	151735951	MACS2/human/319_320_rep_B_induced1_peak_792	5.32926	NR_125331	NA
chr1	151746459	151746570	MACS2/human/319_320_rep_B_induced1_peak_793	5.04287	NM_001083965	TDRKH
chr1	151881797	151881952	MACS2/human/319_320_rep_B_induced1_peak_794	5.88728	NM_053055	THEM4
chr1	151966183	151966324	MACS2/human/319_320_rep_B_induced1_peak_796	5.80173	NM_002966	S100A10
chr1	152006207	152006371	MACS2/human/319_320_rep_B_induced1_peak_797	4.56675	NM_005620	S100A11
chr1	152009335	152009483	MACS2/human/319_320_rep_B_induced1_peak_798	8.28843	NM_005620	S100A11
chr1	152186433	152186598	MACS2/human/319_320_rep_B_induced1_peak_799	6.8845	NM_001009931	HRNR
chr1	152187749	152188008	MACS2/human/319_320_rep_B_induced1_peak_800	6.86976	NM_001009931	HRNR
chr1	152188080	152188287	MACS2/human/319_320_rep_B_induced1_peak_801	4.97685	NM_001009931	HRNR
chr1	152189253	152189418	MACS2/human/319_320_rep_B_induced1_peak_802	6.8845	NM_001009931	HRNR
chr1	152190663	152190831	MACS2/human/319_320_rep_B_induced1_peak_803	6.8845	NM_001009931	HRNR
chr1	152192953	152193064	MACS2/human/319_320_rep_B_induced1_peak_804	5.79862	NM_001009931	HRNR
chr1	152281061	152281199	MACS2/human/319_320_rep_B_induced1_peak_807	8.98894	NM_002016	FLG
chr1	152281989	152282147	MACS2/human/319_320_rep_B_induced1_peak_808	10.165	NM_002016	FLG
chr1	152285848	152285966	MACS2/human/319_320_rep_B_induced1_peak_809	8.28764	NM_002016	FLG
chr1	152313592	152313703	MACS2/human/319_320_rep_B_induced1_peak_810	6.05935	NR_103778	NA
chr1	153507651	153507923	MACS2/human/319_320_rep_B_induced1_peak_814	9.62008	NM_014624	S100A6
chr1	153508364	153508478	MACS2/human/319_320_rep_B_induced1_peak_815	4.82273	NM_014624	S100A6
chr1	153517175	153517326	MACS2/human/319_320_rep_B_induced1_peak_816	7.23732	NM_019554	S100A4
chr1	153521705	153521820	MACS2/human/319_320_rep_B_induced1_peak_817	5.4231	NM_002960	S100A3
chr1	153537926	153538038	MACS2/human/319_320_rep_B_induced1_peak_818	5.4629	NM_005978	S100A2
chr1	153585401	153585548	MACS2/human/319_320_rep_B_induced1_peak_819	5.87523	NM_080388	S100A16
chr1	153599412	153599565	MACS2/human/319_320_rep_B_induced1_peak_820	4.22325	NM_001024213	S100A13
chr1	153617668	153617902	MACS2/human/319_320_rep_B_induced1_peak_822	7.83487	NM_001244664	DKFZp564E1082
chr1	153631184	153631315	MACS2/human/319_320_rep_B_induced1_peak_823	4.75847	NR_052020	SNAPIN
chr1	153642334	153642448	MACS2/human/319_320_rep_B_induced1_peak_824	4.48875	NM_001267809	ILF2
chr1	153642613	153642804	MACS2/human/319_320_rep_B_induced1_peak_825	6.65326	NM_001267809	ILF2
chr1	153643338	153643449	MACS2/human/319_320_rep_B_induced1_peak_826	6.63743	NM_001267809	ILF2
chr1	153748264	153748450	MACS2/human/319_320_rep_B_induced1_peak_827	6.45879	NM_024330	SLC27A3
chr1	153930953	153931064	MACS2/human/319_320_rep_B_induced1_peak_829	4.81727	NM_181715	CRTC2
chr1	153949919	153950144	MACS2/human/319_320_rep_B_induced1_peak_830	6.77415	NM_006694	JTB
chr1	154155504	154155665	MACS2/human/319_320_rep_B_induced1_peak_831	6.6555	NR_103461	TPM3
chr1	154179819	154179948	MACS2/human/319_320_rep_B_induced1_peak_832	4.10733	NM_001297717	NA
chr1	154193420	154193565	MACS2/human/319_320_rep_B_induced1_peak_834	8.22028	NM_014847	UBAP2L
chr1	154298000	154298153	MACS2/human/319_320_rep_B_induced1_peak_835	7.00549	NM_001005855	ATP8B2
chr1	154321560	154321891	MACS2/human/319_320_rep_B_induced1_peak_836	13.8599	NM_020452	ATP8B2
chr1	154377934	154378063	MACS2/human/319_320_rep_B_induced1_peak_838	10.697	NM_000565	IL6R
chr1	154426972	154427134	MACS2/human/319_320_rep_B_induced1_peak_839	5.1775	NM_000565	IL6R
chr1	154437713	154437861	MACS2/human/319_320_rep_B_induced1_peak_840	7.444	NM_181359	IL6R
chr1	154437988	154438235	MACS2/human/319_320_rep_B_induced1_peak_841	9.04472	NM_000565	IL6R
chr1	154522607	154522883	MACS2/human/319_320_rep_B_induced1_peak_842	14.4047	NM_017582	UBE2Q1
chr1	154530981	154531129	MACS2/human/319_320_rep_B_induced1_peak_843	6.90111	NM_017582	UBE2Q1
chr1	154557223	154557389	MACS2/human/319_320_rep_B_induced1_peak_844	6.07439	NM_001111	ADAR
chr1	154573687	154574139	MACS2/human/319_320_rep_B_induced1_peak_845	7.05147	NM_001111	ADAR
chr1	154580457	154580648	MACS2/human/319_320_rep_B_induced1_peak_847	6.00792	NM_001111	ADAR
chr1	154942974	154943203	MACS2/human/319_320_rep_B_induced1_peak_849	9.63452	NM_001130040	SHC1
chr1	154946708	154946820	MACS2/human/319_320_rep_B_induced1_peak_850	4.89964	NM_001202859	SHC1
chr1	154955858	154955980	MACS2/human/319_320_rep_B_induced1_peak_851	8.50198	NM_025207	FLAD1
chr1	154961001	154961242	MACS2/human/319_320_rep_B_induced1_peak_852	5.25936	NM_201398	FLAD1
chr1	154987374	154987729	MACS2/human/319_320_rep_B_induced1_peak_853	11.6878	NR_046206	NA
chr1	154987832	154988136	MACS2/human/319_320_rep_B_induced1_peak_854	5.31792	NR_046206	NA
chr1	154988808	154989309	MACS2/human/319_320_rep_B_induced1_peak_855	20.987	NR_046206	NA
chr1	155100372	155100516	MACS2/human/319_320_rep_B_induced1_peak_856	5.54086	NM_004428	EFNA1
chr1	155112382	155112515	MACS2/human/319_320_rep_B_induced1_peak_858	4.34733	NM_018973	DPM3
chr1	155112566	155112757	MACS2/human/319_320_rep_B_induced1_peak_859	11.7833	NM_018973	DPM3
chr1	155156345	155156595	MACS2/human/319_320_rep_B_induced1_peak_861	6.8226	NR_046329	TRIM46
chr1	155177559	155177681	MACS2/human/319_320_rep_B_induced1_peak_862	7.37948	NR_045553	THBS3
chr1	155179040	155179176	MACS2/human/319_320_rep_B_induced1_peak_864	9.63725	NM_002455	MTX1
chr1	155180104	155180244	MACS2/human/319_320_rep_B_induced1_peak_865	6.45108	NM_002455	MTX1
chr1	155183688	155183872	MACS2/human/319_320_rep_B_induced1_peak_867	7.87202	NR_002188	GBAP1
chr1	155184004	155184123	MACS2/human/319_320_rep_B_induced1_peak_868	5.74882	NR_002188	GBAP1
chr1	155204314	155204499	MACS2/human/319_320_rep_B_induced1_peak_870	8.7995	NM_001171811	GBAP1
chr1	155204617	155204770	MACS2/human/319_320_rep_B_induced1_peak_871	6.76203	NM_001171811	GBAP1
chr1	155225003	155225220	MACS2/human/319_320_rep_B_induced1_peak_872	5.67396	NM_001267608	FAM189B
chr1	155247378	155247538	MACS2/human/319_320_rep_B_induced1_peak_874	10.778	NR_073074	HCN3
chr1	155278656	155278789	MACS2/human/319_320_rep_B_induced1_peak_875	5.22629	NM_001242825	FDPS
chr1	155408655	155408798	MACS2/human/319_320_rep_B_induced1_peak_876	5.66218	NM_018489	BC041646
chr1	155451797	155451917	MACS2/human/319_320_rep_B_induced1_peak_877	7.0172	NM_018489	BC041646
chr1	155491279	155491390	MACS2/human/319_320_rep_B_induced1_peak_878	5.27154	NM_018489	BC041646
chr1	155532814	155532996	MACS2/human/319_320_rep_B_induced1_peak_879	10.9559	NR_027023	BC017347
chr1	155533064	155533333	MACS2/human/319_320_rep_B_induced1_peak_880	19.2226	NR_027023	BC017347
chr1	155584123	155584355	MACS2/human/319_320_rep_B_induced1_peak_883	6.74097	NM_001256533	MSTO2P
chr1	155708019	155708192	MACS2/human/319_320_rep_B_induced1_peak_886	4.39999	NM_001199850	DAP3
chr1	155715635	155715852	MACS2/human/319_320_rep_B_induced1_peak_887	4.10469	NR_024117	MSTO2P
chr1	155720001	155720208	MACS2/human/319_320_rep_B_induced1_peak_889	5.64503	NM_001282856	NA
chr1	155883089	155883217	MACS2/human/319_320_rep_B_induced1_peak_890	9.62436	NM_014949	KIAA0907
chr1	155904068	155904188	MACS2/human/319_320_rep_B_induced1_peak_892	11.3905	NM_014949	KIAA0907
chr1	156024579	156024768	MACS2/human/319_320_rep_B_induced1_peak_894	9.69857	NM_001145264	LAMTOR2
chr1	156046409	156046968	MACS2/human/319_320_rep_B_induced1_peak_896	8.95389	NM_001093725	MEX3A
chr1	156084476	156084762	MACS2/human/319_320_rep_B_induced1_peak_897	12.3768	NM_170707	LMNA
chr1	156170067	156170181	MACS2/human/319_320_rep_B_induced1_peak_899	5.84441	NM_014655	SLC25A44
chr1	156180267	156180391	MACS2/human/319_320_rep_B_induced1_peak_900	8.28333	NM_014655	SLC25A44
chr1	156235845	156236075	MACS2/human/319_320_rep_B_induced1_peak_901	5.91524	NM_015327	SMG5
chr1	156252423	156252592	MACS2/human/319_320_rep_B_induced1_peak_902	7.59062	NM_015327	SMG5
chr1	156261402	156261550	MACS2/human/319_320_rep_B_induced1_peak_903	9.10103	NM_032323	TMEM79
chr1	156675220	156675360	MACS2/human/319_320_rep_B_induced1_peak_906	8.6854	NM_001878	CRABP2
chr1	156696705	156696966	MACS2/human/319_320_rep_B_induced1_peak_907	9.49896	NM_030980	ISG20L2
chr1	156710760	156710871	MACS2/human/319_320_rep_B_induced1_peak_909	5.07676	NM_145729	MRPL24
chr1	156721158	156721477	MACS2/human/319_320_rep_B_induced1_peak_910	5.95682	NM_004494	HDGF
chr1	156737349	156737496	MACS2/human/319_320_rep_B_induced1_peak_911	4.54489	NM_005973	PRCC
chr1	156756455	156756584	MACS2/human/319_320_rep_B_induced1_peak_912	5.38707	NM_005973	PRCC
chr1	157094655	157094944	MACS2/human/319_320_rep_B_induced1_peak_913	11.5703	NM_001145312	ETV3
chr1	157095480	157095692	MACS2/human/319_320_rep_B_induced1_peak_914	17.6167	NM_001145312	ETV3
chr1	157108046	157108166	MACS2/human/319_320_rep_B_induced1_peak_915	8.11123	NM_005240	ETV3
chr1	157963120	157963231	MACS2/human/319_320_rep_B_induced1_peak_917	4.71595	NM_001286349	NA
chr1	158064535	158064987	MACS2/human/319_320_rep_B_induced1_peak_919	11.8708	NM_001286349	NA
chr1	159683445	159683561	MACS2/human/319_320_rep_B_induced1_peak_923	6.34409	NM_000567	CRP
chr1	159750794	159751052	MACS2/human/319_320_rep_B_induced1_peak_924	6.65726	NM_017823	DUSP23
chr1	159796562	159796695	MACS2/human/319_320_rep_B_induced1_peak_925	7.6308	NM_020125	SLAMF8
chr1	159824682	159824847	MACS2/human/319_320_rep_B_induced1_peak_926	4.42103	NM_001013661	VSIG8
chr1	159890138	159890394	MACS2/human/319_320_rep_B_induced1_peak_931	8.32638	NM_001277224	TAGLN2
chr1	159895179	159895293	MACS2/human/319_320_rep_B_induced1_peak_932	8.28399	NM_003564	TAGLN2
chr1	160001276	160001474	MACS2/human/319_320_rep_B_induced1_peak_934	9.26062	NM_145167	PIGM
chr1	160068289	160068405	MACS2/human/319_320_rep_B_induced1_peak_935	4.94946	NM_052868	AK093299
chr1	160137057	160137181	MACS2/human/319_320_rep_B_induced1_peak_936	6.609	NM_144699	ATP1A4
chr1	160175181	160175353	MACS2/human/319_320_rep_B_induced1_peak_937	6.07779	NR_123725	NA
chr1	160187138	160187320	MACS2/human/319_320_rep_B_induced1_peak_938	5.85154	NR_028104	NA
chr1	160209693	160209940	MACS2/human/319_320_rep_B_induced1_peak_939	8.16208	NR_028106	NA
chr1	160231995	160232220	MACS2/human/319_320_rep_B_induced1_peak_940	8.7257	NR_028105	NA
chr1	160312884	160313042	MACS2/human/319_320_rep_B_induced1_peak_942	6.66662	NM_001098398	COPA
chr1	160394974	160395149	MACS2/human/319_320_rep_B_induced1_peak_943	9.48466	NM_020335	VANGL2
chr1	161009431	161009608	MACS2/human/319_320_rep_B_induced1_peak_944	5.27512	NM_207005	USF1
chr1	161071969	161072262	MACS2/human/319_320_rep_B_induced1_peak_946	7.80199	NM_012394	PFDN2
chr1	161087683	161087824	MACS2/human/319_320_rep_B_induced1_peak_947	9.16098	NM_012394	PFDN2
chr1	161141385	161141512	MACS2/human/319_320_rep_B_induced1_peak_949	5.03242	NM_001199874	B4GALT3
chr1	161172178	161172306	MACS2/human/319_320_rep_B_induced1_peak_950	5.68051	NM_001166159	NDUFS2
chr1	161284200	161284311	MACS2/human/319_320_rep_B_induced1_peak_952	6.24466	NR_103459	SDHC
chr1	161928465	161928576	MACS2/human/319_320_rep_B_induced1_peak_958	5.68865	NM_007348	ATF6
chr1	162531398	162531637	MACS2/human/319_320_rep_B_induced1_peak_959	5.57805	NM_003115	UAP1
chr1	162735767	162735927	MACS2/human/319_320_rep_B_induced1_peak_960	5.67786	NM_006182	AF268386
chr1	162766382	162766493	MACS2/human/319_320_rep_B_induced1_peak_962	5.34156	NM_016371	HSD17B7
chr1	163289036	163289154	MACS2/human/319_320_rep_B_induced1_peak_963	6.05935	NR_045630	RGS5
chr1	165737967	165738098	MACS2/human/319_320_rep_B_induced1_peak_965	5.41562	NM_001256165	TMCO1
chr1	166818563	166818734	MACS2/human/319_320_rep_B_induced1_peak_967	4.63324	NM_017542	POGK
chr1	166818874	166819031	MACS2/human/319_320_rep_B_induced1_peak_968	4.7401	NM_017542	POGK
chr1	166819156	166819299	MACS2/human/319_320_rep_B_induced1_peak_969	4.87336	NM_017542	POGK
chr1	166821830	166821998	MACS2/human/319_320_rep_B_induced1_peak_970	5.20469	NM_017542	POGK
chr1	166973416	166973528	MACS2/human/319_320_rep_B_induced1_peak_971	6.609	NM_001286378	NA
chr1	167164901	167165012	MACS2/human/319_320_rep_B_induced1_peak_972	4.53562	NR_110811	NA
chr1	167190150	167190263	MACS2/human/319_320_rep_B_induced1_peak_973	8.11123	NR_037163	NA
chr1	167385144	167385361	MACS2/human/319_320_rep_B_induced1_peak_974	17.3271	NM_002697	POU2F1
chr1	167691234	167691374	MACS2/human/319_320_rep_B_induced1_peak_975	4.98619	NM_003953	MPZL1
chr1	167905954	167906090	MACS2/human/319_320_rep_B_induced1_peak_977	7.58885	NM_018442	DCAF6
chr1	168054217	168054343	MACS2/human/319_320_rep_B_induced1_peak_978	4.37931	NM_001267614	GPR161
chr1	168054685	168055028	MACS2/human/319_320_rep_B_induced1_peak_979	12.8938	NM_001267614	GPR161
chr1	168066090	168066201	MACS2/human/319_320_rep_B_induced1_peak_980	4.98932	NM_001267614	GPR161
chr1	169435008	169435159	MACS2/human/319_320_rep_B_induced1_peak_983	6.60184	NM_006996	SLC19A2
chr1	169857986	169858131	MACS2/human/319_320_rep_B_induced1_peak_985	6.8226	NM_020423	SCYL3
chr1	170043640	170043751	MACS2/human/319_320_rep_B_induced1_peak_987	5.1775	NM_014970	KIFAP3
chr1	171510285	171510455	MACS2/human/319_320_rep_B_induced1_peak_988	6.69234	NM_015172	PRRC2C
chr1	171621702	171621815	MACS2/human/319_320_rep_B_induced1_peak_991	7.55314	NM_000261	MYOC
chr1	171765810	171765987	MACS2/human/319_320_rep_B_induced1_peak_993	8.90595	NM_015935	METTL13
chr1	171810638	171810749	MACS2/human/319_320_rep_B_induced1_peak_994	4.77582	NM_001136127	DNM3
chr1	171810826	171810937	MACS2/human/319_320_rep_B_induced1_peak_995	5.34156	NM_001136127	DNM3
chr1	172411660	172411856	MACS2/human/319_320_rep_B_induced1_peak_997	8.86178	NM_002642	PIGC
chr1	173387269	173387437	MACS2/human/319_320_rep_B_induced1_peak_999	6.05935	NR_125960	NA
chr1	173429986	173430097	MACS2/human/319_320_rep_B_induced1_peak_1001	5.34156	NR_125960	NA
chr1	173703160	173703288	MACS2/human/319_320_rep_B_induced1_peak_1002	8.77884	NM_014458	KLHL20
chr1	173769499	173769610	MACS2/human/319_320_rep_B_induced1_peak_1003	5.14002	NM_001127181	CENPL
chr1	174987629	174987751	MACS2/human/319_320_rep_B_induced1_peak_1006	5.38961	NR_037606	MRPS14
chr1	174992376	174992487	MACS2/human/319_320_rep_B_induced1_peak_1007	5.34156	NR_037606	MRPS14
chr1	177915565	177915676	MACS2/human/319_320_rep_B_induced1_peak_1008	4.77582	NM_033127	SEC16B
chr1	178411805	178411916	MACS2/human/319_320_rep_B_induced1_peak_1009	6.23001	NM_170692	RASAL2
chr1	178427295	178427522	MACS2/human/319_320_rep_B_induced1_peak_1010	5.0271	NM_170692	RASAL2
chr1	178694403	178694522	MACS2/human/319_320_rep_B_induced1_peak_1012	6.78262	NM_152663	RALGPS2
chr1	178885450	178885801	MACS2/human/319_320_rep_B_induced1_peak_1013	4.80684	NM_152663	RALGPS2
chr1	179041161	179041282	MACS2/human/319_320_rep_B_induced1_peak_1014	5.25301	NM_014864	FAM20B
chr1	179041459	179041599	MACS2/human/319_320_rep_B_induced1_peak_1015	10.9504	NM_014864	FAM20B
chr1	179064330	179064549	MACS2/human/319_320_rep_B_induced1_peak_1016	22.9642	NM_022371	DD413682
chr1	179077013	179077183	MACS2/human/319_320_rep_B_induced1_peak_1017	7.84475	NM_001168236	ABL2
chr1	179077482	179077597	MACS2/human/319_320_rep_B_induced1_peak_1018	6.75552	NM_001168236	ABL2
chr1	179077813	179078059	MACS2/human/319_320_rep_B_induced1_peak_1019	13.989	NM_001168236	ABL2
chr1	179262954	179263116	MACS2/human/319_320_rep_B_induced1_peak_1021	6.31489	NM_003101	SOAT1
chr1	179783509	179783707	MACS2/human/319_320_rep_B_induced1_peak_1023	7.0211	NM_173509	FAM163A
chr1	179815280	179815441	MACS2/human/319_320_rep_B_induced1_peak_1024	10.7209	NM_145034	TOR1AIP2
chr1	179834672	179834835	MACS2/human/319_320_rep_B_induced1_peak_1025	9.07514	NM_022347	TOR1AIP2
chr1	180124030	180124194	MACS2/human/319_320_rep_B_induced1_peak_1026	5.28679	NM_001004128	QSOX1
chr1	180471259	180471711	MACS2/human/319_320_rep_B_induced1_peak_1028	6.74301	NM_032360	ACBD6
chr1	180601172	180601316	MACS2/human/319_320_rep_B_induced1_peak_1029	6.99729	NM_004736	XPR1
chr1	180853436	180853592	MACS2/human/319_320_rep_B_induced1_peak_1030	11.26	NM_004736	XPR1
chr1	180913496	180913607	MACS2/human/319_320_rep_B_induced1_peak_1031	6.47946	NM_020950	KIAA1614
chr1	180991928	180992040	MACS2/human/319_320_rep_B_induced1_peak_1034	5.63438	NM_001286210	NA
chr1	181024481	181024648	MACS2/human/319_320_rep_B_induced1_peak_1035	9.25305	NM_001195035	MR1
chr1	181058112	181059224	MACS2/human/319_320_rep_B_induced1_peak_1036	6.57232	NM_016545	BC039493
chr1	182992595	182993085	MACS2/human/319_320_rep_B_induced1_peak_1037	8.7383	NM_002293	LAMC1
chr1	183111776	183112048	MACS2/human/319_320_rep_B_induced1_peak_1038	5.07066	NM_002293	LAMC1
chr1	183604641	183604875	MACS2/human/319_320_rep_B_induced1_peak_1041	6.55517	NM_005717	ARPC5
chr1	183896097	183896220	MACS2/human/319_320_rep_B_induced1_peak_1042	6.609	NM_015149	RGL1
chr1	184006647	184006854	MACS2/human/319_320_rep_B_induced1_peak_1043	4.72181	NM_001303420	NA
chr1	184020812	184021011	MACS2/human/319_320_rep_B_induced1_peak_1044	4.79814	NR_125335	NA
chr1	184663220	184663382	MACS2/human/319_320_rep_B_induced1_peak_1045	8.86937	NM_025191	EDEM3
chr1	184943456	184943567	MACS2/human/319_320_rep_B_induced1_peak_1046	5.07188	NM_052966	FAM129A
chr1	185106752	185106863	MACS2/human/319_320_rep_B_induced1_peak_1047	4.77582	NM_030934	TRMT1L
chr1	185286239	185286378	MACS2/human/319_320_rep_B_induced1_peak_1048	4.70439	NM_006469	IVNS1ABP
chr1	186388594	186388705	MACS2/human/319_320_rep_B_induced1_peak_1049	5.29855	NM_001164246	C1orf27
chr1	200378167	200378355	MACS2/human/319_320_rep_B_induced1_peak_1053	11.5961	NM_001281294	NA
chr1	200378683	200378844	MACS2/human/319_320_rep_B_induced1_peak_1054	6.25753	NM_012482	ZNF281
chr1	200992591	200992756	MACS2/human/319_320_rep_B_induced1_peak_1055	5.90922	NM_017596	KIF21B
chr1	201159961	201160129	MACS2/human/319_320_rep_B_induced1_peak_1056	6.35616	NM_001164586	IGFN1
chr1	201175287	201175876	MACS2/human/319_320_rep_B_induced1_peak_1059	8.93097	NM_001164586	IGFN1
chr1	201184725	201185008	MACS2/human/319_320_rep_B_induced1_peak_1060	7.67023	NM_001164586	IGFN1
chr1	201185601	201185788	MACS2/human/319_320_rep_B_induced1_peak_1061	6.65197	NM_001164586	IGFN1
chr1	201465343	201465492	MACS2/human/319_320_rep_B_induced1_peak_1066	8.85299	NM_001193572	CSRP1
chr1	201751710	201751964	MACS2/human/319_320_rep_B_induced1_peak_1071	5.91164	NM_020443	NAV1
chr1	201789183	201789422	MACS2/human/319_320_rep_B_induced1_peak_1072	10.6274	NM_020443	NAV1
chr1	201790869	201791123	MACS2/human/319_320_rep_B_induced1_peak_1073	12.1959	NM_020443	NAV1
chr1	201791352	201791527	MACS2/human/319_320_rep_B_induced1_peak_1074	4.41197	NM_020443	NAV1
chr1	201798301	201798443	MACS2/human/319_320_rep_B_induced1_peak_1076	6.78216	NR_046696	NA
chr1	201845161	201845443	MACS2/human/319_320_rep_B_induced1_peak_1077	6.52846	NM_018085	IPO9
chr1	201866960	201867101	MACS2/human/319_320_rep_B_induced1_peak_1078	6.05935	NM_012134	LMOD1
chr1	201924667	201924778	MACS2/human/319_320_rep_B_induced1_peak_1079	7.39271	NM_006335	TIMM17A
chr1	201926421	201926532	MACS2/human/319_320_rep_B_induced1_peak_1080	4.0106	NM_006335	TIMM17A
chr1	201984430	201984869	MACS2/human/319_320_rep_B_induced1_peak_1081	8.98354	NM_004433	ELF3
chr1	202113701	202113839	MACS2/human/319_320_rep_B_induced1_peak_1082	6.28	NM_001256129	ARL8A
chr1	202418146	202418257	MACS2/human/319_320_rep_B_induced1_peak_1084	4.77582	NM_002481	PPP1R12B
chr1	202896200	202896311	MACS2/human/319_320_rep_B_induced1_peak_1087	5.63001	NM_021633	KLHL12
chr1	203276227	203276473	MACS2/human/319_320_rep_B_induced1_peak_1089	7.65347	NM_006763	BTG2
chr1	203766588	203766699	MACS2/human/319_320_rep_B_induced1_peak_1091	5.60616	NM_001174108	ZBED6
chr1	203830707	203830870	MACS2/human/319_320_rep_B_induced1_peak_1093	5.93891	NR_130746	NA
chr1	204095104	204095470	MACS2/human/319_320_rep_B_induced1_peak_1094	22.7004	NM_005686	AK316092
chr1	204191213	204191648	MACS2/human/319_320_rep_B_induced1_peak_1095	20.1367	NM_014935	PLEKHA6
chr1	204375210	204375453	MACS2/human/319_320_rep_B_induced1_peak_1099	5.30242	NM_032833	PPP1R15B
chr1	204378850	204378961	MACS2/human/319_320_rep_B_induced1_peak_1100	4.43674	NM_032833	PPP1R15B
chr1	204518437	204518739	MACS2/human/319_320_rep_B_induced1_peak_1102	12.6552	NM_002393	AK097184
chr1	204587371	204587491	MACS2/human/319_320_rep_B_induced1_peak_1103	6.609	NM_201630	AX746920
chr1	205116531	205116697	MACS2/human/319_320_rep_B_induced1_peak_1105	5.61411	NM_199462	DSTYK
chr1	205138531	205138764	MACS2/human/319_320_rep_B_induced1_peak_1106	16.4844	NM_199462	DSTYK
chr1	205180537	205180661	MACS2/human/319_320_rep_B_induced1_peak_1108	8.50198	NM_199462	DSTYK
chr1	205271539	205271650	MACS2/human/319_320_rep_B_induced1_peak_1109	4.5409	NM_030952	NUAK2
chr1	205272557	205272729	MACS2/human/319_320_rep_B_induced1_peak_1110	7.14674	NM_030952	NUAK2
chr1	205272895	205273006	MACS2/human/319_320_rep_B_induced1_peak_1111	4.09754	NM_030952	NUAK2
chr1	205585548	205585659	MACS2/human/319_320_rep_B_induced1_peak_1113	6.78611	NM_001973	SLC45A3
chr1	205589323	205589490	MACS2/human/319_320_rep_B_induced1_peak_1114	4.77334	NM_021795	ELK4
chr1	205600880	205601044	MACS2/human/319_320_rep_B_induced1_peak_1115	8.19324	NM_021795	ELK4
chr1	205719181	205719360	MACS2/human/319_320_rep_B_induced1_peak_1116	10.5633	NM_022731	NUCKS1
chr1	205782172	205782283	MACS2/human/319_320_rep_B_induced1_peak_1117	4.41917	NM_173854	AX748016
chr1	206138474	206138716	MACS2/human/319_320_rep_B_induced1_peak_1121	15.3449	NM_001287385	NA
chr1	206627700	206627846	MACS2/human/319_320_rep_B_induced1_peak_1122	12.2072	NM_001300952	NA
chr1	206643850	206643980	MACS2/human/319_320_rep_B_induced1_peak_1123	7.82182	NM_001193322	IKBKE
chr1	206808920	206809034	MACS2/human/319_320_rep_B_induced1_peak_1124	5.95953	NM_003582	DYRK3
chr1	206906035	206906264	MACS2/human/319_320_rep_B_induced1_peak_1125	9.69943	NM_004759	MAPKAPK2
chr1	207760758	207760869	MACS2/human/319_320_rep_B_induced1_peak_1126	4.72071	NM_000573	CR1
chr1	208200495	208200606	MACS2/human/319_320_rep_B_induced1_peak_1127	6.8226	NM_025179	PLXNA2
chr1	208390205	208390404	MACS2/human/319_320_rep_B_induced1_peak_1128	9.17027	NM_025179	PLXNA2
chr1	208390966	208391085	MACS2/human/319_320_rep_B_induced1_peak_1129	10.1442	NM_025179	PLXNA2
chr1	208391208	208391319	MACS2/human/319_320_rep_B_induced1_peak_1130	7.6677	NM_025179	PLXNA2
chr1	209849270	209849412	MACS2/human/319_320_rep_B_induced1_peak_1132	4.38827	NM_015714	G0S2
chr1	209956444	209956555	MACS2/human/319_320_rep_B_induced1_peak_1133	6.82447	NM_152485	C1orf74
chr1	209963897	209964011	MACS2/human/319_320_rep_B_induced1_peak_1134	6.05935	NM_001206696	IRF6
chr1	210024793	210024912	MACS2/human/319_320_rep_B_induced1_peak_1135	9.97555	NM_014388	DIEXF
chr1	211307212	211307378	MACS2/human/319_320_rep_B_induced1_peak_1137	4.87236	NM_002238	KCNH1
chr1	211545733	211546100	MACS2/human/319_320_rep_B_induced1_peak_1138	16.7223	NM_001033910	TRAF5
chr1	211556202	211556331	MACS2/human/319_320_rep_B_induced1_peak_1139	9.27971	NR_026761	LINC00467
chr1	211751944	211752075	MACS2/human/319_320_rep_B_induced1_peak_1140	4.13231	NM_021194	SLC30A1
chr1	211848811	211848937	MACS2/human/319_320_rep_B_induced1_peak_1141	7.28933	NM_001204182	NEK2
chr1	212003944	212004055	MACS2/human/319_320_rep_B_induced1_peak_1142	4.1753	NM_014873	LPGAT1
chr1	212502521	212502646	MACS2/human/319_320_rep_B_induced1_peak_1143	10.2491	NM_006243	PPP2R5A
chr1	212782114	212782270	MACS2/human/319_320_rep_B_induced1_peak_1145	8.10805	NM_001040619	ATF3
chr1	212870252	212870363	MACS2/human/319_320_rep_B_induced1_peak_1146	5.04287	NM_018664	BATF3
chr1	213030069	213030210	MACS2/human/319_320_rep_B_induced1_peak_1147	4.79231	NR_027286	FLVCR1-AS1
chr1	213031805	213032055	MACS2/human/319_320_rep_B_induced1_peak_1148	8.73249	NM_014053	FLVCR1
chr1	214139433	214139600	MACS2/human/319_320_rep_B_induced1_peak_1149	6.609	NR_037850	NA
chr1	214556745	214556914	MACS2/human/319_320_rep_B_induced1_peak_1151	6.48752	NM_005401	BC171896
chr1	214776544	214776714	MACS2/human/319_320_rep_B_induced1_peak_1152	8.77884	NM_016343	CENPF
chr1	214818916	214819185	MACS2/human/319_320_rep_B_induced1_peak_1153	11.4517	NM_016343	CENPF
chr1	215256575	215256690	MACS2/human/319_320_rep_B_induced1_peak_1154	7.6308	NM_001017425	KCNK2
chr1	215740730	215740864	MACS2/human/319_320_rep_B_induced1_peak_1155	5.82925	NM_016121	KCTD3
chr1	217604452	217604636	MACS2/human/319_320_rep_B_induced1_peak_1156	30.2572	NM_018040	GPATCH2
chr1	217793303	217793439	MACS2/human/319_320_rep_B_induced1_peak_1157	8.97585	NM_018040	GPATCH2
chr1	217804255	217804375	MACS2/human/319_320_rep_B_induced1_peak_1158	9.48466	NM_018040	GPATCH2
chr1	220863732	220863900	MACS2/human/319_320_rep_B_induced1_peak_1159	5.16841	NM_024709	C1orf115
chr1	220953453	220953564	MACS2/human/319_320_rep_B_induced1_peak_1160	6.61761	NM_017898	2017-03-02
chr1	220986856	220986967	MACS2/human/319_320_rep_B_induced1_peak_1161	5.63247	NM_022746	BC045735
chr1	221004575	221004703	MACS2/human/319_320_rep_B_induced1_peak_1162	6.609	NR_110797	NA
chr1	221057585	221057816	MACS2/human/319_320_rep_B_induced1_peak_1163	6.90899	NM_021958	HLX
chr1	221057953	221058178	MACS2/human/319_320_rep_B_induced1_peak_1164	4.90736	NM_021958	HLX
chr1	221912807	221912918	MACS2/human/319_320_rep_B_induced1_peak_1165	5.63001	NM_007207	DUSP10
chr1	222763149	222763260	MACS2/human/319_320_rep_B_induced1_peak_1167	6.19301	NM_005681	TAF1A
chr1	222802964	222803139	MACS2/human/319_320_rep_B_induced1_peak_1168	6.81216	NM_198551	MIA3
chr1	222803233	222803410	MACS2/human/319_320_rep_B_induced1_peak_1169	7.58044	NM_198551	MIA3
chr1	222817685	222817807	MACS2/human/319_320_rep_B_induced1_peak_1170	6.47946	NM_001300867	NA
chr1	223176015	223176141	MACS2/human/319_320_rep_B_induced1_peak_1171	6.05935	NM_032890	DISP1
chr1	223900244	223900464	MACS2/human/319_320_rep_B_induced1_peak_1172	4.77732	NM_001748	CAPN2
chr1	223968361	223968593	MACS2/human/319_320_rep_B_induced1_peak_1173	12.2355	NM_005426	DQ599872
chr1	224033433	224033569	MACS2/human/319_320_rep_B_induced1_peak_1174	7.87811	NM_005426	DQ599872
chr1	224301860	224302005	MACS2/human/319_320_rep_B_induced1_peak_1176	8.70433	NR_049764	FBXO28
chr1	224370915	224371115	MACS2/human/319_320_rep_B_induced1_peak_1177	7.62103	NM_003676	DEGS1
chr1	224380199	224380424	MACS2/human/319_320_rep_B_induced1_peak_1178	5.26477	NM_003676	DEGS1
chr1	224544632	224544765	MACS2/human/319_320_rep_B_induced1_peak_1179	9.68819	NR_102347	CNIH4
chr1	224577281	224577520	MACS2/human/319_320_rep_B_induced1_peak_1180	10.8257	NM_001115113	WDR26
chr1	224621783	224621990	MACS2/human/319_320_rep_B_induced1_peak_1181	7.13118	NM_001115113	WDR26
chr1	224927088	224927199	MACS2/human/319_320_rep_B_induced1_peak_1185	6.4958	NM_152495	CNIH3
chr1	225117467	225117578	MACS2/human/319_320_rep_B_induced1_peak_1186	5.5888	NM_001373	DNAH14
chr1	225140326	225140437	MACS2/human/319_320_rep_B_induced1_peak_1187	6.1692	NM_001373	DNAH14
chr1	225840649	225840772	MACS2/human/319_320_rep_B_induced1_peak_1188	4.47516	NM_001008493	ENAH
chr1	226074275	226074457	MACS2/human/319_320_rep_B_induced1_peak_1189	10.0694	NM_020997	LEFTY1
chr1	226173023	226173297	MACS2/human/319_320_rep_B_induced1_peak_1191	8.28302	NM_152608	SDE2
chr1	226175600	226175953	MACS2/human/319_320_rep_B_induced1_peak_1192	7.6578	NM_152608	SDE2
chr1	226186842	226186953	MACS2/human/319_320_rep_B_induced1_peak_1193	4.97746	NM_152608	SDE2
chr1	226250429	226250575	MACS2/human/319_320_rep_B_induced1_peak_1194	5.8394	NR_002315	NA
chr1	226595543	226595774	MACS2/human/319_320_rep_B_induced1_peak_1198	7.91845	NM_001618	AK055856
chr1	226923482	226923742	MACS2/human/319_320_rep_B_induced1_peak_1199	11.7182	NM_002221	ITPKB
chr1	226924414	226924625	MACS2/human/319_320_rep_B_induced1_peak_1200	7.33954	NM_002221	ITPKB
chr1	227083449	227083649	MACS2/human/319_320_rep_B_induced1_peak_1201	4.6503	NM_000447	PSEN2
chr1	227128014	227128229	MACS2/human/319_320_rep_B_induced1_peak_1202	11.3638	NM_020247	BC039356
chr1	227152706	227152965	MACS2/human/319_320_rep_B_induced1_peak_1203	9.42532	NM_020247	BC039356
chr1	227181692	227181843	MACS2/human/319_320_rep_B_induced1_peak_1204	6.05689	NM_003607	CDC42BPA
chr1	227505437	227505697	MACS2/human/319_320_rep_B_induced1_peak_1205	7.69772	NM_003607	CDC42BPA
chr1	227919218	227919373	MACS2/human/319_320_rep_B_induced1_peak_1206	5.70812	NM_001161465	JMJD4
chr1	227920154	227920402	MACS2/human/319_320_rep_B_induced1_peak_1207	5.08471	NR_024486	LOC100130093
chr1	227922840	227922951	MACS2/human/319_320_rep_B_induced1_peak_1208	4.97758	NM_053052	SNAP47
chr1	227935686	227935876	MACS2/human/319_320_rep_B_induced1_peak_1209	5.45209	NM_053052	SNAP47
chr1	227968464	227968744	MACS2/human/319_320_rep_B_induced1_peak_1210	10.0013	NM_053052	SNAP47
chr1	228327963	228328140	MACS2/human/319_320_rep_B_induced1_peak_1213	6.64735	NM_000858	GUK1
chr1	228393383	228393573	MACS2/human/319_320_rep_B_induced1_peak_1215	5.71891	NR_073154	C1orf145
chr1	228481150	228481261	MACS2/human/319_320_rep_B_induced1_peak_1216	6.23001	NM_052843	OBSCN
chr1	228548333	228548444	MACS2/human/319_320_rep_B_induced1_peak_1217	6.8226	NM_052843	OBSCN
chr1	228582239	228582493	MACS2/human/319_320_rep_B_induced1_peak_1218	9.93642	NM_145214	TRIM11
chr1	228785961	228786072	MACS2/human/319_320_rep_B_induced1_peak_1219	5.25301	NR_002834	DUSP5P1
chr1	228786577	228786816	MACS2/human/319_320_rep_B_induced1_peak_1220	8.88263	NR_002834	DUSP5P1
chr1	228787110	228787398	MACS2/human/319_320_rep_B_induced1_peak_1221	7.39271	NR_002834	DUSP5P1
chr1	229477905	229478055	MACS2/human/319_320_rep_B_induced1_peak_1223	8.28399	NM_145257	CCSAP
chr1	229653862	229654008	MACS2/human/319_320_rep_B_induced1_peak_1225	11.425	NM_012089	ABCB10
chr1	229730063	229730660	MACS2/human/319_320_rep_B_induced1_peak_1226	9.61875	NM_014409	TAF5L
chr1	229770858	229771171	MACS2/human/319_320_rep_B_induced1_peak_1227	7.6677	NM_014777	URB2
chr1	229772067	229772178	MACS2/human/319_320_rep_B_induced1_peak_1228	5.09326	NM_014777	URB2
chr1	229773769	229773940	MACS2/human/319_320_rep_B_induced1_peak_1229	10.165	NM_014777	URB2
chr1	229795001	229795112	MACS2/human/319_320_rep_B_induced1_peak_1230	6.00658	NM_014777	URB2
chr1	230202969	230203184	MACS2/human/319_320_rep_B_induced1_peak_1231	6.40598	NR_120373	NA
chr1	230415051	230415685	MACS2/human/319_320_rep_B_induced1_peak_1232	5.85505	NM_004481	GALNT2
chr1	230457938	230458093	MACS2/human/319_320_rep_B_induced1_peak_1233	10.9162	NM_001258311	PGBD5
chr1	230458780	230459240	MACS2/human/319_320_rep_B_induced1_peak_1234	19.7998	NM_001258311	PGBD5
chr1	230974623	230974734	MACS2/human/319_320_rep_B_induced1_peak_1235	5.56436	NM_001136494	C1orf198
chr1	231155584	231155742	MACS2/human/319_320_rep_B_induced1_peak_1236	8.07564	NM_198552	FAM89A
chr1	231471620	231471731	MACS2/human/319_320_rep_B_induced1_peak_1237	6.78611	NM_175876	EXOC8
chr1	231471809	231471971	MACS2/human/319_320_rep_B_induced1_peak_1238	5.88728	NM_175876	EXOC8
chr1	231472351	231472462	MACS2/human/319_320_rep_B_induced1_peak_1239	6.587	NM_175876	EXOC8
chr1	231472581	231472969	MACS2/human/319_320_rep_B_induced1_peak_1240	7.0172	NM_175876	EXOC8
chr1	231557381	231557699	MACS2/human/319_320_rep_B_induced1_peak_1241	4.00365	NM_022051	EGLN1
chr1	231557865	231558014	MACS2/human/319_320_rep_B_induced1_peak_1242	9.61368	NM_022051	EGLN1
chr1	231664414	231664537	MACS2/human/319_320_rep_B_induced1_peak_1244	6.08362	NR_028400	NA
chr1	231830208	231830391	MACS2/human/319_320_rep_B_induced1_peak_1245	9.1054	NR_028400	NA
chr1	233393862	233394189	MACS2/human/319_320_rep_B_induced1_peak_1248	5.78135	NM_014801	AK054726
chr1	233463473	233463705	MACS2/human/319_320_rep_B_induced1_peak_1249	9.45718	NM_032435	KIAA1804
chr1	233464400	233464511	MACS2/human/319_320_rep_B_induced1_peak_1250	6.73074	NM_032435	KIAA1804
chr1	233518155	233518521	MACS2/human/319_320_rep_B_induced1_peak_1251	9.81304	NM_032435	KIAA1804
chr1	233807199	233807310	MACS2/human/319_320_rep_B_induced1_peak_1252	4.94294	NM_002245	KCNK1
chr1	234742784	234742972	MACS2/human/319_320_rep_B_induced1_peak_1253	4.84282	NM_001077397	BC016972
chr1	234743024	234743522	MACS2/human/319_320_rep_B_induced1_peak_1254	14.3507	NM_001077397	BC016972
chr1	234744633	234745275	MACS2/human/319_320_rep_B_induced1_peak_1256	5.54795	NM_001077397	BC016972
chr1	235295024	235295172	MACS2/human/319_320_rep_B_induced1_peak_1257	5.4629	NR_027762	RBM34
chr1	235345324	235345473	MACS2/human/319_320_rep_B_induced1_peak_1258	7.68459	NM_016374	ARID4B
chr1	235491915	235492026	MACS2/human/319_320_rep_B_induced1_peak_1259	4.49256	NR_036605	NA
chr1	236445128	236445249	MACS2/human/319_320_rep_B_induced1_peak_1260	7.09175	NM_019891	ERO1LB
chr1	237060947	237061117	MACS2/human/319_320_rep_B_induced1_peak_1261	7.30802	NM_000254	MTR
chr1	237066909	237067020	MACS2/human/319_320_rep_B_induced1_peak_1262	4.04077	NM_000254	MTR
chr1	238644585	238644737	MACS2/human/319_320_rep_B_induced1_peak_1265	5.66218	NR_015407	LOC339535
chr1	240255692	240255803	MACS2/human/319_320_rep_B_induced1_peak_1266	6.00658	NM_020066	FMN2
chr1	240256237	240256348	MACS2/human/319_320_rep_B_induced1_peak_1267	6.47946	NM_020066	FMN2
chr1	240256423	240256710	MACS2/human/319_320_rep_B_induced1_peak_1268	11.7402	NM_020066	FMN2
chr1	241756544	241756655	MACS2/human/319_320_rep_B_induced1_peak_1270	5.56229	NM_003679	KMO
chr1	241803459	241803661	MACS2/human/319_320_rep_B_induced1_peak_1271	11.7433	NM_014322	OPN3
chr1	242121607	242121718	MACS2/human/319_320_rep_B_induced1_peak_1273	4.63986	NM_001290693	NA
chr1	243418376	243418508	MACS2/human/319_320_rep_B_induced1_peak_1274	7.94246	NM_001042405	CEP170
chr1	244217900	244218142	MACS2/human/319_320_rep_B_induced1_peak_1276	15.5764	NM_006352	AK310634
chr1	244218305	244218665	MACS2/human/319_320_rep_B_induced1_peak_1277	11.2216	NM_006352	AK310634
chr1	244868996	244869172	MACS2/human/319_320_rep_B_induced1_peak_1278	10.2591	NR_123735	NA
chr1	244998995	244999106	MACS2/human/319_320_rep_B_induced1_peak_1279	4.54284	NM_198076	COX20
chr1	245027070	245027325	MACS2/human/319_320_rep_B_induced1_peak_1280	4.94869	NM_004501	HNRNPU
chr1	245865932	245866154	MACS2/human/319_320_rep_B_induced1_peak_1283	14.497	NM_018012	KIF26B
chr1	246810889	246811000	MACS2/human/319_320_rep_B_induced1_peak_1286	5.98923	NM_152609	CNST
chr1	247319455	247319566	MACS2/human/319_320_rep_B_induced1_peak_1289	5.97109	NM_003431	ZNF124
chr1	247463700	247464309	MACS2/human/319_320_rep_B_induced1_peak_1291	15.2607	NM_032752	ZNF496
chr1	247582293	247582404	MACS2/human/319_320_rep_B_induced1_peak_1292	4.77582	NM_004895	NLRP3
chr1	249106244	249106471	MACS2/human/319_320_rep_B_induced1_peak_1293	5.46471	NM_030645	SH3BP5L
chr1	249132512	249132748	MACS2/human/319_320_rep_B_induced1_peak_1294	6.68566	NM_024836	ZNF672
chr1	249141423	249141574	MACS2/human/319_320_rep_B_induced1_peak_1295	6.77142	NM_024836	ZNF672
chr1	249142371	249142572	MACS2/human/319_320_rep_B_induced1_peak_1296	8.18156	NM_024836	ZNF672
chr1	249144259	249144405	MACS2/human/319_320_rep_B_induced1_peak_1297	7.56506	NM_001193328	ZNF692
chr1	249211018	249211129	MACS2/human/319_320_rep_B_induced1_peak_1298	4.1211	NM_170725	PGBD2
chr1	249211773	249212109	MACS2/human/319_320_rep_B_induced1_peak_1299	11.7887	NM_001017434	PGBD2
chr1	249212325	249212541	MACS2/human/319_320_rep_B_induced1_peak_1300	7.13676	NM_001017434	PGBD2
chr2	3391733	3392049	MACS2/human/319_320_rep_B_induced1_peak_6833	5.65292	NM_016030	TRAPPC12
chr2	3523203	3523315	MACS2/human/319_320_rep_B_induced1_peak_6836	5.79816	NM_018269	ADI1
chr2	3593354	3593465	MACS2/human/319_320_rep_B_induced1_peak_6837	4.13231	NM_001286837	NA
chr2	3605792	3605905	MACS2/human/319_320_rep_B_induced1_peak_6838	5.29017	NM_001286837	NA
chr2	8701587	8701735	MACS2/human/319_320_rep_B_induced1_peak_6842	4.97	NR_110257	NA
chr2	8822200	8822363	MACS2/human/319_320_rep_B_induced1_peak_6843	12.9629	NM_002166	ID2
chr2	8824052	8824163	MACS2/human/319_320_rep_B_induced1_peak_6844	6.4958	NM_002166	ID2
chr2	9630335	9630583	MACS2/human/319_320_rep_B_induced1_peak_6846	8.1055	NM_003183	ADAM17
chr2	9770554	9770708	MACS2/human/319_320_rep_B_induced1_peak_6847	8.13836	NM_006826	BC051708
chr2	10187949	10188120	MACS2/human/319_320_rep_B_induced1_peak_6849	10.697	NM_001177718	KLF11
chr2	10536918	10537057	MACS2/human/319_320_rep_B_induced1_peak_6851	4.13546	NM_134421	HPCAL1
chr2	11323268	11323379	MACS2/human/319_320_rep_B_induced1_peak_6852	6.1692	NM_004850	ROCK2
chr2	11484503	11484743	MACS2/human/319_320_rep_B_induced1_peak_6853	19.5545	NM_004850	ROCK2
chr2	11780707	11780818	MACS2/human/319_320_rep_B_induced1_peak_6855	6.44474	NM_014668	GREB1
chr2	15732031	15732145	MACS2/human/319_320_rep_B_induced1_peak_6856	7.39271	NM_004939	AK093525
chr2	17934913	17935024	MACS2/human/319_320_rep_B_induced1_peak_6858	6.05935	NM_024624	SMC6
chr2	18736415	18736770	MACS2/human/319_320_rep_B_induced1_peak_6860	5.3596	NM_001199104	NT5C1B-RDH14
chr2	19551351	19551501	MACS2/human/319_320_rep_B_induced1_peak_6861	10.5431	NM_145260	OSR1
chr2	19551978	19552089	MACS2/human/319_320_rep_B_induced1_peak_6862	5.88728	NM_145260	OSR1
chr2	20205809	20205920	MACS2/human/319_320_rep_B_induced1_peak_6863	5.22112	NM_002381	MATN3
chr2	20251286	20251419	MACS2/human/319_320_rep_B_induced1_peak_6864	6.79118	NM_014713	LAPTM4A
chr2	20400795	20400948	MACS2/human/319_320_rep_B_induced1_peak_6865	5.10821	NM_001006946	SDC1
chr2	20401412	20401681	MACS2/human/319_320_rep_B_induced1_peak_6866	9.25904	NM_001006946	SDC1
chr2	20402182	20402586	MACS2/human/319_320_rep_B_induced1_peak_6867	9.2964	NM_001006946	SDC1
chr2	20424638	20424844	MACS2/human/319_320_rep_B_induced1_peak_6868	9.07863	NM_001006946	SDC1
chr2	20646847	20647079	MACS2/human/319_320_rep_B_induced1_peak_6869	7.6305	NM_004040	RHOB
chr2	20647264	20647625	MACS2/human/319_320_rep_B_induced1_peak_6870	9.91859	NM_004040	RHOB
chr2	20647761	20648031	MACS2/human/319_320_rep_B_induced1_peak_6871	7.05196	NM_004040	RHOB
chr2	20648367	20648595	MACS2/human/319_320_rep_B_induced1_peak_6872	7.89665	NM_004040	RHOB
chr2	23930023	23930134	MACS2/human/319_320_rep_B_induced1_peak_6874	7.19605	NM_052920	KLHL29
chr2	24222680	24222791	MACS2/human/319_320_rep_B_induced1_peak_6875	7.31901	NM_181713	UBXN2A
chr2	24262308	24262419	MACS2/human/319_320_rep_B_induced1_peak_6876	6.1692	NM_001142319	C2orf44
chr2	24307476	24307685	MACS2/human/319_320_rep_B_induced1_peak_6878	10.6653	NM_004881	TP53I3
chr2	24406358	24406478	MACS2/human/319_320_rep_B_induced1_peak_6880	6.609	NM_001040710	FAM228A
chr2	24930460	24930571	MACS2/human/319_320_rep_B_induced1_peak_6881	6.2716	NM_003743	NCOA1
chr2	24991147	24991258	MACS2/human/319_320_rep_B_induced1_peak_6882	7.65347	NM_147223	NCOA1
chr2	25042347	25042628	MACS2/human/319_320_rep_B_induced1_peak_6883	5.58453	NM_001199803	CENPO
chr2	25141364	25141525	MACS2/human/319_320_rep_B_induced1_peak_6884	6.92482	NM_004036	ADCY3
chr2	25170281	25170513	MACS2/human/319_320_rep_B_induced1_peak_6885	6.4958	NM_001198559	DNAJC27
chr2	26101187	26101312	MACS2/human/319_320_rep_B_induced1_peak_6886	7.89875	NM_018263	ASXL2
chr2	26150199	26150363	MACS2/human/319_320_rep_B_induced1_peak_6887	7.39271	NM_002254	KIF3C
chr2	26205197	26205325	MACS2/human/319_320_rep_B_induced1_peak_6889	6.60043	NM_002254	KIF3C
chr2	26256983	26257135	MACS2/human/319_320_rep_B_induced1_peak_6890	6.71995	NM_016131	RAB10
chr2	27001115	27001437	MACS2/human/319_320_rep_B_induced1_peak_6891	11.508	NM_017877	SLC35F6
chr2	27274539	27274723	MACS2/human/319_320_rep_B_induced1_peak_6893	11.3244	NM_021831	AGBL5
chr2	27305514	27305717	MACS2/human/319_320_rep_B_induced1_peak_6894	10.4012	NM_007046	EMILIN1
chr2	27305851	27305962	MACS2/human/319_320_rep_B_induced1_peak_6895	8.11276	NM_007046	EMILIN1
chr2	27531026	27531147	MACS2/human/319_320_rep_B_induced1_peak_6897	10.165	NM_003353	UCN
chr2	27545288	27545407	MACS2/human/319_320_rep_B_induced1_peak_6898	6.60941	NM_002437	MPV17
chr2	27549248	27549501	MACS2/human/319_320_rep_B_induced1_peak_6899	8.66468	NM_001035521	GTF3C2
chr2	27566329	27566478	MACS2/human/319_320_rep_B_induced1_peak_6900	5.50178	NM_001035521	GTF3C2
chr2	27593507	27593643	MACS2/human/319_320_rep_B_induced1_peak_6902	5.81979	NR_049782	SNX17
chr2	27600208	27600526	MACS2/human/319_320_rep_B_induced1_peak_6903	9.01458	NM_001201459	ZNF513
chr2	27600941	27601172	MACS2/human/319_320_rep_B_induced1_peak_6904	4.11469	NM_001201459	ZNF513
chr2	27604382	27604550	MACS2/human/319_320_rep_B_induced1_peak_6905	7.117	NM_177983	PPM1G
chr2	27616139	27616250	MACS2/human/319_320_rep_B_induced1_peak_6906	6.75601	NR_002201	FTH1P3
chr2	27850307	27850488	MACS2/human/319_320_rep_B_induced1_peak_6908	6.17063	NM_001142683	CCDC121
chr2	27994632	27994758	MACS2/human/319_320_rep_B_induced1_peak_6909	6.06198	NM_004891	MRPL33
chr2	28635160	28635696	MACS2/human/319_320_rep_B_induced1_peak_6911	9.87157	NM_005253	FOSL2
chr2	28635840	28636185	MACS2/human/319_320_rep_B_induced1_peak_6912	4.60411	NM_005253	FOSL2
chr2	29295835	29295989	MACS2/human/319_320_rep_B_induced1_peak_6914	6.609	NM_001029883	C2orf71
chr2	29338380	29338504	MACS2/human/319_320_rep_B_induced1_peak_6915	8.36498	NM_001287527	NA
chr2	29404505	29404732	MACS2/human/319_320_rep_B_induced1_peak_6916	10.4584	NM_001287527	NA
chr2	30481842	30481981	MACS2/human/319_320_rep_B_induced1_peak_6917	6.60184	NM_030915	L07266
chr2	31133584	31133839	MACS2/human/319_320_rep_B_induced1_peak_6919	10.1521	NR_045602	NA
chr2	31361022	31361287	MACS2/human/319_320_rep_B_induced1_peak_6920	5.94383	NR_045602	NA
chr2	32264747	32264858	MACS2/human/319_320_rep_B_induced1_peak_6922	5.86095	NM_032574	DPY30
chr2	32289187	32289298	MACS2/human/319_320_rep_B_induced1_peak_6923	6.1692	NM_014946	SPAST
chr2	32379477	32379604	MACS2/human/319_320_rep_B_induced1_peak_6924	4.77582	NM_014946	SPAST
chr2	33824235	33824346	MACS2/human/319_320_rep_B_induced1_peak_6925	4.5409	NM_001304538	NA
chr2	36583323	36583715	MACS2/human/319_320_rep_B_induced1_peak_6926	4.95261	NM_016441	CRIM1
chr2	37383991	37384111	MACS2/human/319_320_rep_B_induced1_peak_6928	6.609	NM_002759	EIF2AK2
chr2	37873098	37873241	MACS2/human/319_320_rep_B_induced1_peak_6930	5.16833	NM_001270437	CDC42EP3
chr2	38054713	38054841	MACS2/human/319_320_rep_B_induced1_peak_6931	6.60184	NR_110012	NA
chr2	38298029	38298303	MACS2/human/319_320_rep_B_induced1_peak_6932	15.2861	NM_000104	CYP1B1
chr2	38604274	38604424	MACS2/human/319_320_rep_B_induced1_peak_6933	11.9459	NR_024191	ATL2
chr2	38978370	38978493	MACS2/human/319_320_rep_B_induced1_peak_6935	6.01104	NM_001195446	SRSF7
chr2	39102929	39103068	MACS2/human/319_320_rep_B_induced1_peak_6937	16.2572	NM_198963	DHX57
chr2	39103124	39103277	MACS2/human/319_320_rep_B_induced1_peak_6938	6.63669	NM_001145450	MORN2
chr2	39213024	39213135	MACS2/human/319_320_rep_B_induced1_peak_6939	7.2243	NM_005633	SOS1
chr2	40655578	40655751	MACS2/human/319_320_rep_B_induced1_peak_6943	9.1054	NM_001112802	SLC8A1
chr2	43451262	43451615	MACS2/human/319_320_rep_B_induced1_peak_6944	15.7097	NM_006887	ZFP36L2
chr2	43453494	43453605	MACS2/human/319_320_rep_B_induced1_peak_6945	4.13546	NM_006887	ZFP36L2
chr2	43818084	43818195	MACS2/human/319_320_rep_B_induced1_peak_6946	5.67786	NR_073394	THADA
chr2	44001237	44001348	MACS2/human/319_320_rep_B_induced1_peak_6947	4.97746	NM_016008	DYNC2LI1
chr2	44222970	44223123	MACS2/human/319_320_rep_B_induced1_peak_6949	5.66416	NM_133259	LRPPRC
chr2	44428548	44428875	MACS2/human/319_320_rep_B_induced1_peak_6951	16.5156	NM_002706	PPM1B
chr2	45878957	45879135	MACS2/human/319_320_rep_B_induced1_peak_6954	5.94196	NM_005400	PRKCE
chr2	46411987	46412107	MACS2/human/319_320_rep_B_induced1_peak_6955	6.26807	NM_005400	PRKCE
chr2	46412268	46412411	MACS2/human/319_320_rep_B_induced1_peak_6956	4.15709	NM_005400	PRKCE
chr2	46524559	46524695	MACS2/human/319_320_rep_B_induced1_peak_6957	6.31815	NM_001430	BC031304
chr2	46808048	46808239	MACS2/human/319_320_rep_B_induced1_peak_6959	9.34305	NM_012249	RHOQ
chr2	47389757	47389898	MACS2/human/319_320_rep_B_induced1_peak_6962	4.46971	NM_001305625	NA
chr2	47397817	47398003	MACS2/human/319_320_rep_B_induced1_peak_6963	7.53461	NM_001305626	NA
chr2	47403499	47403638	MACS2/human/319_320_rep_B_induced1_peak_6964	15.5496	NM_001305624	NA
chr2	48027858	48027969	MACS2/human/319_320_rep_B_induced1_peak_6965	6.63669	NM_001281494	NA
chr2	48034963	48035128	MACS2/human/319_320_rep_B_induced1_peak_6966	7.48174	NM_001190274	FBXO11
chr2	48573415	48573547	MACS2/human/319_320_rep_B_induced1_peak_6967	10.33	NM_002158	FOXN2
chr2	48667945	48668056	MACS2/human/319_320_rep_B_induced1_peak_6968	6.19301	NM_001135629	PPP1R21
chr2	53994954	53995077	MACS2/human/319_320_rep_B_induced1_peak_6969	5.67786	NM_001008708	CHAC2
chr2	54683460	54683727	MACS2/human/319_320_rep_B_induced1_peak_6971	9.71585	NM_003128	SPTBN1
chr2	54785697	54785880	MACS2/human/319_320_rep_B_induced1_peak_6973	7.59062	NM_178313	BC067268
chr2	55276914	55277647	MACS2/human/319_320_rep_B_induced1_peak_6977	9.08025	NM_207520	RTN4
chr2	55510449	55510588	MACS2/human/319_320_rep_B_induced1_peak_6978	5.67786	NR_027258	PRORSD1P
chr2	55522951	55523062	MACS2/human/319_320_rep_B_induced1_peak_6979	6.90598	NM_018084	CCDC88A
chr2	55825652	55825864	MACS2/human/319_320_rep_B_induced1_peak_6982	5.01316	NM_020463	SMEK2
chr2	55844617	55844817	MACS2/human/319_320_rep_B_induced1_peak_6983	5.56436	NM_020463	SMEK2
chr2	56150800	56150911	MACS2/human/319_320_rep_B_induced1_peak_6984	6.4958	NM_001039349	EFEMP1
chr2	56400609	56400773	MACS2/human/319_320_rep_B_induced1_peak_6985	5.87684	NR_125368	NA
chr2	56411304	56411499	MACS2/human/319_320_rep_B_induced1_peak_6986	6.8226	NM_001080433	BC043355
chr2	56419965	56420076	MACS2/human/319_320_rep_B_induced1_peak_6987	6.8226	NM_001080433	BC043355
chr2	58273977	58274089	MACS2/human/319_320_rep_B_induced1_peak_6988	5.5888	NM_001288839	NA
chr2	61244864	61244992	MACS2/human/319_320_rep_B_induced1_peak_6992	11.3619	NM_002618	PEX13
chr2	61405957	61406124	MACS2/human/319_320_rep_B_induced1_peak_6995	4.89594	NM_152392	AHSA2
chr2	61415331	61415508	MACS2/human/319_320_rep_B_induced1_peak_6996	6.94966	NM_014709	USP34
chr2	61764897	61765172	MACS2/human/319_320_rep_B_induced1_peak_6997	11.7732	NM_003400	XPO1
chr2	62132813	62132924	MACS2/human/319_320_rep_B_induced1_peak_6998	5.26013	NM_152516	COMMD1
chr2	62423294	62423485	MACS2/human/319_320_rep_B_induced1_peak_6999	5.13726	NM_006577	B3GNT2
chr2	62449585	62449983	MACS2/human/319_320_rep_B_induced1_peak_7000	19.1191	NM_006577	B3GNT2
chr2	62934099	62934210	MACS2/human/319_320_rep_B_induced1_peak_7003	4.30733	NM_001142615	EHBP1
chr2	64120375	64120581	MACS2/human/319_320_rep_B_induced1_peak_7006	4.01857	NM_016516	VPS54
chr2	64371364	64371547	MACS2/human/319_320_rep_B_induced1_peak_7007	18.1071	NM_020651	AK026714
chr2	64863240	64863550	MACS2/human/319_320_rep_B_induced1_peak_7008	10.6775	NM_014755	AK097952
chr2	65216547	65216693	MACS2/human/319_320_rep_B_induced1_peak_7009	6.58387	NM_003038	SLC1A4
chr2	65248234	65248519	MACS2/human/319_320_rep_B_induced1_peak_7011	15.1249	NM_001193493	SLC1A4
chr2	65299394	65299589	MACS2/human/319_320_rep_B_induced1_peak_7012	5.30133	NM_015147	CEP68
chr2	65357059	65357262	MACS2/human/319_320_rep_B_induced1_peak_7013	8.01878	NM_015543	RAB1A
chr2	65454974	65455111	MACS2/human/319_320_rep_B_induced1_peak_7014	5.84796	NM_001005386	ACTR2
chr2	65540828	65541280	MACS2/human/319_320_rep_B_induced1_peak_7015	9.93932	NM_181784	SPRED2
chr2	66618949	66619060	MACS2/human/319_320_rep_B_induced1_peak_7016	5.67224	NR_130931	NA
chr2	66653988	66654145	MACS2/human/319_320_rep_B_induced1_peak_7017	6.609	NR_046438	MEIS1-AS3
chr2	68357904	68358082	MACS2/human/319_320_rep_B_induced1_peak_7018	6.73074	NM_138458	WDR92
chr2	69240327	69240713	MACS2/human/319_320_rep_B_induced1_peak_7021	6.0296	NM_018153	ANTXR1
chr2	69372469	69372652	MACS2/human/319_320_rep_B_induced1_peak_7022	4.17018	NM_018153	ANTXR1
chr2	69472791	69473165	MACS2/human/319_320_rep_B_induced1_peak_7023	6.12241	NM_032208	ANTXR1
chr2	69659111	69659222	MACS2/human/319_320_rep_B_induced1_peak_7024	4.30491	NR_045632	NFU1
chr2	69693374	69693485	MACS2/human/319_320_rep_B_induced1_peak_7025	4.49256	NM_014911	AAK1
chr2	70121130	70121241	MACS2/human/319_320_rep_B_induced1_peak_7026	6.08362	NR_037862	NA
chr2	70314631	70314975	MACS2/human/319_320_rep_B_induced1_peak_7028	6.37554	NM_006196	PCBP1
chr2	70516499	70516612	MACS2/human/319_320_rep_B_induced1_peak_7030	5.68193	NM_003096	SNRPG
chr2	70520713	70520855	MACS2/human/319_320_rep_B_induced1_peak_7031	10.4094	NM_003096	SNRPG
chr2	70677319	70677430	MACS2/human/319_320_rep_B_induced1_peak_7032	6.78487	NM_001099691	TGFA
chr2	70780926	70781037	MACS2/human/319_320_rep_B_induced1_peak_7033	7.6308	NM_001099691	TGFA
chr2	71175571	71175686	MACS2/human/319_320_rep_B_induced1_peak_7034	6.05935	NR_110273	NA
chr2	71650130	71650339	MACS2/human/319_320_rep_B_induced1_peak_7035	7.20516	NM_001252613	ZNF638
chr2	72359474	72359615	MACS2/human/319_320_rep_B_induced1_peak_7036	6.23001	NM_019885	CYP26B1
chr2	73441376	73441494	MACS2/human/319_320_rep_B_induced1_peak_7038	6.82165	NM_006062	SMYD5
chr2	73461430	73461591	MACS2/human/319_320_rep_B_induced1_peak_7039	7.36749	NM_001166285	CCT7
chr2	73485556	73485667	MACS2/human/319_320_rep_B_induced1_peak_7040	6.27244	NM_001080410	FBXO41
chr2	73485794	73486129	MACS2/human/319_320_rep_B_induced1_peak_7041	19.9506	NM_001080410	FBXO41
chr2	73496724	73496896	MACS2/human/319_320_rep_B_induced1_peak_7042	5.09326	NM_001080410	FBXO41
chr2	73613211	73613322	MACS2/human/319_320_rep_B_induced1_peak_7044	7.2041	NM_015120	ALMS1
chr2	73651692	73651828	MACS2/human/319_320_rep_B_induced1_peak_7045	6.54863	NM_015120	ALMS1
chr2	73677242	73677355	MACS2/human/319_320_rep_B_induced1_peak_7046	8.4233	NM_015120	ALMS1
chr2	73717009	73717120	MACS2/human/319_320_rep_B_induced1_peak_7047	5.34156	NM_015120	ALMS1
chr2	73718538	73718649	MACS2/human/319_320_rep_B_induced1_peak_7048	5.34156	NM_015120	ALMS1
chr2	73799846	73799957	MACS2/human/319_320_rep_B_induced1_peak_7049	6.1692	NM_015120	ALMS1
chr2	74273726	74273837	MACS2/human/319_320_rep_B_induced1_peak_7053	5.35712	NM_001287491	NA
chr2	74405854	74405985	MACS2/human/319_320_rep_B_induced1_peak_7055	7.7173	NM_018221	MOB1A
chr2	74653375	74653557	MACS2/human/319_320_rep_B_induced1_peak_7056	4.77849	NM_033046	RTKN
chr2	74666799	74666943	MACS2/human/319_320_rep_B_induced1_peak_7057	11.7215	NM_033046	RTKN
chr2	74688381	74688582	MACS2/human/319_320_rep_B_induced1_peak_7058	13.2328	NM_001146158	MOGS
chr2	74688673	74689259	MACS2/human/319_320_rep_B_induced1_peak_7059	4.87996	NM_001146158	MOGS
chr2	74692367	74692516	MACS2/human/319_320_rep_B_induced1_peak_7060	6.11774	NM_006302	MOGS
chr2	74708986	74709144	MACS2/human/319_320_rep_B_induced1_peak_7061	11.2574	NM_032779	CCDC142
chr2	74709648	74709843	MACS2/human/319_320_rep_B_induced1_peak_7062	5.39903	NM_032779	CCDC142
chr2	74757287	74757458	MACS2/human/319_320_rep_B_induced1_peak_7063	5.61903	NM_013247	HTRA2
chr2	75060767	75060999	MACS2/human/319_320_rep_B_induced1_peak_7064	10.8598	NM_000189	AK125960
chr2	75061102	75061432	MACS2/human/319_320_rep_B_induced1_peak_7065	13.1952	NM_000189	AK125960
chr2	75185822	75185963	MACS2/human/319_320_rep_B_induced1_peak_7066	5.81714	NM_019896	POLE4
chr2	75720215	75720389	MACS2/human/319_320_rep_B_induced1_peak_7067	8.51921	NM_001135032	EVA1A
chr2	75937719	75938017	MACS2/human/319_320_rep_B_induced1_peak_7069	6.46524	NM_003203	GCFC2
chr2	79252824	79252987	MACS2/human/319_320_rep_B_induced1_peak_7071	5.55165	NM_198448	REG3G
chr2	85097421	85097569	MACS2/human/319_320_rep_B_induced1_peak_7074	8.6718	NM_001080824	TRABD2A
chr2	85108199	85108310	MACS2/human/319_320_rep_B_induced1_peak_7075	5.30133	NM_001080824	TRABD2A
chr2	85133509	85133784	MACS2/human/319_320_rep_B_induced1_peak_7077	4.48538	NM_021103	TMSB10
chr2	85554373	85554884	MACS2/human/319_320_rep_B_induced1_peak_7079	6.60337	NM_001206841	TGOLN2
chr2	85554994	85555108	MACS2/human/319_320_rep_B_induced1_peak_7080	5.7178	NM_001206841	TGOLN2
chr2	85581526	85581643	MACS2/human/319_320_rep_B_induced1_peak_7081	6.96581	NM_017750	RETSAT
chr2	85771884	85772321	MACS2/human/319_320_rep_B_induced1_peak_7084	6.51298	NM_005911	MAT2A
chr2	85788487	85788614	MACS2/human/319_320_rep_B_induced1_peak_7085	7.0172	NM_000821	GGCX
chr2	85806116	85806246	MACS2/human/319_320_rep_B_induced1_peak_7086	4.08585	NM_003761	VAMP8
chr2	85811586	85811711	MACS2/human/319_320_rep_B_induced1_peak_7087	5.48908	NM_006634	VAMP5
chr2	85818819	85818967	MACS2/human/319_320_rep_B_induced1_peak_7088	5.63558	NM_006634	VAMP5
chr2	85829015	85829204	MACS2/human/319_320_rep_B_induced1_peak_7090	7.12133	NR_033179	TMEM150A
chr2	85838949	85839172	MACS2/human/319_320_rep_B_induced1_peak_7091	7.84569	NM_001013649	C2orf68
chr2	86254352	86254619	MACS2/human/319_320_rep_B_induced1_peak_7092	15.3576	NM_015425	POLR1A
chr2	86333372	86333483	MACS2/human/319_320_rep_B_induced1_peak_7093	5.39428	NM_017952	PTCD3
chr2	86439715	86439915	MACS2/human/319_320_rep_B_induced1_peak_7094	17.8419	NM_145644	MRPL35
chr2	86693786	86693897	MACS2/human/319_320_rep_B_induced1_peak_7095	6.47946	NM_001146688	KDM3A
chr2	87755011	87755208	MACS2/human/319_320_rep_B_induced1_peak_7097	6.42527	NR_024205	LINC00152
chr2	88367357	88367468	MACS2/human/319_320_rep_B_induced1_peak_7100	6.05935	NM_198274	SMYD1
chr2	88874573	88874828	MACS2/human/319_320_rep_B_induced1_peak_7101	5.34156	NR_110236	NA
chr2	88991201	88991448	MACS2/human/319_320_rep_B_induced1_peak_7102	5.64675	NM_144563	RPIA
chr2	91843410	91843620	MACS2/human/319_320_rep_B_induced1_peak_7104	7.74494	NR_027238	LOC654342
chr2	91847882	91847993	MACS2/human/319_320_rep_B_induced1_peak_7105	4.76111	NR_027238	LOC654342
chr2	95814661	95814807	MACS2/human/319_320_rep_B_induced1_peak_7107	10.697	NM_032788	ZNF514
chr2	95815177	95815288	MACS2/human/319_320_rep_B_induced1_peak_7108	4.34319	NM_032788	ZNF514
chr2	95815453	95815602	MACS2/human/319_320_rep_B_induced1_peak_7109	8.77884	NM_032788	ZNF514
chr2	95847993	95848104	MACS2/human/319_320_rep_B_induced1_peak_7111	7.78622	NM_001017396	ZNF2
chr2	96688694	96688808	MACS2/human/319_320_rep_B_induced1_peak_7115	6.85639	NR_003698	FAHD2CP
chr2	96905508	96905629	MACS2/human/319_320_rep_B_induced1_peak_7117	10.8499	NR_046322	LOC285033
chr2	96917661	96917937	MACS2/human/319_320_rep_B_induced1_peak_7118	8.00635	NM_001193304	TMEM127
chr2	96918208	96918396	MACS2/human/319_320_rep_B_induced1_peak_7119	5.556	NM_001193304	TMEM127
chr2	96919165	96919288	MACS2/human/319_320_rep_B_induced1_peak_7120	4.49625	NM_001193304	TMEM127
chr2	96937015	96937234	MACS2/human/319_320_rep_B_induced1_peak_7121	7.39916	NM_004804	CIAO1
chr2	96971126	96971237	MACS2/human/319_320_rep_B_induced1_peak_7122	4.30114	NM_014014	SNRNP200
chr2	97001563	97001682	MACS2/human/319_320_rep_B_induced1_peak_7123	6.8226	NM_001281712	NA
chr2	97202498	97202647	MACS2/human/319_320_rep_B_induced1_peak_7124	7.96394	NM_212481	ARID5A
chr2	97213108	97213219	MACS2/human/319_320_rep_B_induced1_peak_7125	4.30733	NM_212481	ARID5A
chr2	97260776	97260934	MACS2/human/319_320_rep_B_induced1_peak_7126	8.40055	NR_047658	KANSL3
chr2	97426645	97426876	MACS2/human/319_320_rep_B_induced1_peak_7129	6.22789	NM_020184	CNNM4
chr2	97482000	97482221	MACS2/human/319_320_rep_B_induced1_peak_7130	7.83836	NM_017623	CNNM3
chr2	97482782	97483143	MACS2/human/319_320_rep_B_induced1_peak_7131	11.5449	NM_017623	CNNM3
chr2	97526212	97526460	MACS2/human/319_320_rep_B_induced1_peak_7132	4.26713	NM_017789	SEMA4C
chr2	97911101	97911212	MACS2/human/319_320_rep_B_induced1_peak_7133	5.4629	NM_001164315	ANKRD36
chr2	98128196	98128307	MACS2/human/319_320_rep_B_induced1_peak_7134	5.22112	NM_025190	ANKRD36B
chr2	98262542	98262699	MACS2/human/319_320_rep_B_induced1_peak_7135	5.89925	NM_001862	COX5B
chr2	99206802	99206939	MACS2/human/319_320_rep_B_induced1_peak_7137	12.386	NM_004027	INPP4A
chr2	99778964	99779075	MACS2/human/319_320_rep_B_induced1_peak_7142	6.44575	NR_037936	NA
chr2	99952672	99952783	MACS2/human/319_320_rep_B_induced1_peak_7143	6.47946	NM_005783	TXNDC9
chr2	99977661	99977772	MACS2/human/319_320_rep_B_induced1_peak_7144	4.58013	NM_015904	BC105019
chr2	100055358	100055633	MACS2/human/319_320_rep_B_induced1_peak_7145	12.46	NM_001037872	REV1
chr2	100167826	100167937	MACS2/human/319_320_rep_B_induced1_peak_7146	6.00658	NM_002285	AFF3
chr2	101618756	101618867	MACS2/human/319_320_rep_B_induced1_peak_7150	5.14174	NM_000993	RPL31
chr2	101624230	101624616	MACS2/human/319_320_rep_B_induced1_peak_7152	6.54201	NM_001102426	TBC1D8
chr2	101767663	101767828	MACS2/human/319_320_rep_B_induced1_peak_7154	6.84701	NM_001102426	TBC1D8
chr2	102314224	102314479	MACS2/human/319_320_rep_B_induced1_peak_7156	4.08421	NM_004834	MAP4K4
chr2	103335018	103335135	MACS2/human/319_320_rep_B_induced1_peak_7157	9.03549	NM_032718	DD413674
chr2	105858295	105858406	MACS2/human/319_320_rep_B_induced1_peak_7158	5.04287	NM_007227	GPR45
chr2	105858926	105859037	MACS2/human/319_320_rep_B_induced1_peak_7159	4.74941	NM_007227	GPR45
chr2	105882660	105882782	MACS2/human/319_320_rep_B_induced1_peak_7160	8.19324	NM_001142621	TGFBRAP1
chr2	105883657	105883826	MACS2/human/319_320_rep_B_induced1_peak_7161	15.055	NM_001142621	TGFBRAP1
chr2	105946037	105946150	MACS2/human/319_320_rep_B_induced1_peak_7162	4.55749	NM_001142621	TGFBRAP1
chr2	106710334	106710507	MACS2/human/319_320_rep_B_induced1_peak_7166	6.83231	NR_045607	NA
chr2	106810560	106810738	MACS2/human/319_320_rep_B_induced1_peak_7167	12.9141	NR_045607	NA
chr2	109065682	109065797	MACS2/human/319_320_rep_B_induced1_peak_7169	9.41965	NR_028063	GCC2
chr2	109150936	109151067	MACS2/human/319_320_rep_B_induced1_peak_7171	6.83089	NM_001193483	LIMS1
chr2	109271480	109271591	MACS2/human/319_320_rep_B_induced1_peak_7172	6.05935	NM_001193485	LIMS1
chr2	109276012	109276124	MACS2/human/319_320_rep_B_induced1_peak_7173	4.87747	NM_001193483	LIMS1
chr2	110372394	110373521	MACS2/human/319_320_rep_B_induced1_peak_7177	14.2473	NM_023016	SOWAHC
chr2	110551926	110552051	MACS2/human/319_320_rep_B_induced1_peak_7178	6.26863	NM_001037866	RGPD5
chr2	110656255	110656366	MACS2/human/319_320_rep_B_induced1_peak_7179	5.67786	NR_027145	LIMS3-LOC440895
chr2	110660780	110660892	MACS2/human/319_320_rep_B_induced1_peak_7180	5.57805	NR_027145	LIMS3-LOC440895
chr2	110663478	110663608	MACS2/human/319_320_rep_B_induced1_peak_7181	6.4958	NM_001205288	NA
chr2	111223052	111223182	MACS2/human/319_320_rep_B_induced1_peak_7188	6.4958	NM_001205288	NA
chr2	111225768	111225880	MACS2/human/319_320_rep_B_induced1_peak_7189	5.57805	NR_027145	LIMS3-LOC440895
chr2	111230294	111230405	MACS2/human/319_320_rep_B_induced1_peak_7190	6.39402	NR_027145	LIMS3-LOC440895
chr2	111334604	111334717	MACS2/human/319_320_rep_B_induced1_peak_7191	6.08362	NM_001123363	RGPD6
chr2	111431910	111432021	MACS2/human/319_320_rep_B_induced1_peak_7192	5.88728	NM_004336	AK125994
chr2	111435490	111435617	MACS2/human/319_320_rep_B_induced1_peak_7193	14.8475	NM_001278616	NA
chr2	111878483	111878594	MACS2/human/319_320_rep_B_induced1_peak_7194	5.33491	NM_138622	BCL2L11
chr2	112252420	112252628	MACS2/human/319_320_rep_B_induced1_peak_7196	7.15001	NR_015395	LOC541471
chr2	112786276	112786446	MACS2/human/319_320_rep_B_induced1_peak_7197	12.9372	NM_006343	MERTK
chr2	112895983	112896100	MACS2/human/319_320_rep_B_induced1_peak_7198	6.0357	NM_153214	FBLN7
chr2	112940486	112940597	MACS2/human/319_320_rep_B_induced1_peak_7199	4.53562	NM_153214	FBLN7
chr2	112945087	112945198	MACS2/human/319_320_rep_B_induced1_peak_7200	5.1775	NM_153214	FBLN7
chr2	113191033	113191146	MACS2/human/319_320_rep_B_induced1_peak_7201	6.67458	NM_001164463	RGPD8
chr2	113286280	113286798	MACS2/human/319_320_rep_B_induced1_peak_7204	11.1056	NM_153712	TTL
chr2	113332488	113332630	MACS2/human/319_320_rep_B_induced1_peak_7205	6.60941	NM_001282776	NA
chr2	113342042	113342181	MACS2/human/319_320_rep_B_induced1_peak_7206	8.03714	NM_032309	CHCHD5
chr2	113959391	113959517	MACS2/human/319_320_rep_B_induced1_peak_7208	6.05935	NM_012455	AK123617
chr2	113975625	113975992	MACS2/human/319_320_rep_B_induced1_peak_7209	9.47051	NM_003466	PAX8
chr2	113997795	113997908	MACS2/human/319_320_rep_B_induced1_peak_7211	4.26845	NR_047570	LOC654433
chr2	114195378	114195514	MACS2/human/319_320_rep_B_induced1_peak_7212	4.14683	NM_172003	CBWD2
chr2	114384886	114385001	MACS2/human/319_320_rep_B_induced1_peak_7215	4.99958	NM_013412	RABL2A
chr2	120003130	120003293	MACS2/human/319_320_rep_B_induced1_peak_7221	4.68982	NR_046721	NA
chr2	120020852	120021022	MACS2/human/319_320_rep_B_induced1_peak_7222	5.78374	NM_001008410	STEAP3
chr2	120124561	120124702	MACS2/human/319_320_rep_B_induced1_peak_7223	4.83496	NM_020548	DL492217
chr2	120194637	120194804	MACS2/human/319_320_rep_B_induced1_peak_7224	11.5298	NM_183240	TMEM37
chr2	120438845	120439063	MACS2/human/319_320_rep_B_induced1_peak_7227	4.54385	NM_030577	TMEM177
chr2	120439115	120439226	MACS2/human/319_320_rep_B_induced1_peak_7228	4.97726	NM_030577	TMEM177
chr2	120439351	120439637	MACS2/human/319_320_rep_B_induced1_peak_7229	8.1022	NM_030577	TMEM177
chr2	120517516	120517644	MACS2/human/319_320_rep_B_induced1_peak_7230	7.96394	NM_002830	PTPN4
chr2	120979723	120979836	MACS2/human/319_320_rep_B_induced1_peak_7232	4.3142	NM_024121	TMEM185B
chr2	121103864	121104007	MACS2/human/319_320_rep_B_induced1_peak_7233	5.66486	NM_002193	INHBB
chr2	121746671	121746853	MACS2/human/319_320_rep_B_induced1_peak_7234	10.1442	NM_005270	GLI2
chr2	121749108	121749235	MACS2/human/319_320_rep_B_induced1_peak_7235	9.36533	NM_005270	GLI2
chr2	122097747	122097905	MACS2/human/319_320_rep_B_induced1_peak_7236	6.82165	NM_001142274	CLASP1
chr2	127413701	127413853	MACS2/human/319_320_rep_B_induced1_peak_7237	6.14346	NM_001256584	GYPC
chr2	127453730	127454014	MACS2/human/319_320_rep_B_induced1_peak_7238	5.65392	NM_002101	GYPC
chr2	127864445	127864630	MACS2/human/319_320_rep_B_induced1_peak_7240	7.12786	NM_139351	BIN1
chr2	128051225	128051362	MACS2/human/319_320_rep_B_induced1_peak_7242	5.78965	NM_001303416	NA
chr2	128283895	128284046	MACS2/human/319_320_rep_B_induced1_peak_7244	4.88869	NM_017969	BC022892
chr2	128459775	128459983	MACS2/human/319_320_rep_B_induced1_peak_7245	5.53167	NM_032740	SFT2D3
chr2	128463794	128464014	MACS2/human/319_320_rep_B_induced1_peak_7246	7.81543	NM_018383	WDR33
chr2	128477623	128477857	MACS2/human/319_320_rep_B_induced1_peak_7247	10.4422	NM_018383	WDR33
chr2	128622087	128622198	MACS2/human/319_320_rep_B_induced1_peak_7248	5.31165	NM_001199140	AMMECR1L
chr2	128622315	128622440	MACS2/human/319_320_rep_B_induced1_peak_7249	6.82165	NM_001199140	AMMECR1L
chr2	128947426	128947594	MACS2/human/319_320_rep_B_induced1_peak_7251	12.9241	NM_020120	UGGT1
chr2	129023233	129023411	MACS2/human/319_320_rep_B_induced1_peak_7252	7.75236	NM_004807	LOC151121
chr2	129024495	129024747	MACS2/human/319_320_rep_B_induced1_peak_7253	6.00652	NM_004807	LOC151121
chr2	129025067	129025527	MACS2/human/319_320_rep_B_induced1_peak_7254	10.2751	NM_004807	LOC151121
chr2	129025581	129026514	MACS2/human/319_320_rep_B_induced1_peak_7255	16.3971	NM_004807	LOC151121
chr2	129075616	129076203	MACS2/human/319_320_rep_B_induced1_peak_7257	8.66891	NM_004807	LOC151121
chr2	130902451	130902582	MACS2/human/319_320_rep_B_induced1_peak_7260	6.15541	NM_207310	CCDC74B
chr2	130909344	130909595	MACS2/human/319_320_rep_B_induced1_peak_7261	5.55875	NM_017951	SMPD4
chr2	130939843	130940087	MACS2/human/319_320_rep_B_induced1_peak_7262	5.77225	NR_033230	NA
chr2	131104020	131104220	MACS2/human/319_320_rep_B_induced1_peak_7267	4.99347	NM_033416	IMP4
chr2	131113640	131113752	MACS2/human/319_320_rep_B_induced1_peak_7268	7.2243	NM_014369	PTPN18
chr2	132249818	132249971	MACS2/human/319_320_rep_B_induced1_peak_7271	4.36452	NM_001085365	MZT2A
chr2	132278155	132278297	MACS2/human/319_320_rep_B_induced1_peak_7272	5.81553	NR_026922	LOC150776
chr2	132278401	132278782	MACS2/human/319_320_rep_B_induced1_peak_7273	4.9134	NR_026922	LOC150776
chr2	132285530	132285661	MACS2/human/319_320_rep_B_induced1_peak_7274	6.25176	NM_001258306	CCDC74A
chr2	132553170	132553281	MACS2/human/319_320_rep_B_induced1_peak_7276	6.8226	NM_214461	C2orf27B
chr2	133174241	133174492	MACS2/human/319_320_rep_B_induced1_peak_7280	6.47946	NM_001508	BC008215
chr2	133403262	133403966	MACS2/human/319_320_rep_B_induced1_peak_7281	12.922	NM_001508	BC008215
chr2	135206310	135206644	MACS2/human/319_320_rep_B_induced1_peak_7285	20.4291	NM_002410	MGAT5
chr2	135676459	135676570	MACS2/human/319_320_rep_B_induced1_peak_7287	8.63085	NR_037649	NA
chr2	135711069	135711212	MACS2/human/319_320_rep_B_induced1_peak_7288	7.31901	NR_037649	NA
chr2	135712055	135712185	MACS2/human/319_320_rep_B_induced1_peak_7289	9.83724	NR_037649	NA
chr2	135926321	135926448	MACS2/human/319_320_rep_B_induced1_peak_7291	5.56436	NM_001172435	RAB3GAP1
chr2	136289060	136289171	MACS2/human/319_320_rep_B_induced1_peak_7293	6.29533	NM_015361	R3HDM1
chr2	145156442	145156622	MACS2/human/319_320_rep_B_induced1_peak_7297	7.68459	NM_001171653	ZEB2
chr2	148688711	148688926	MACS2/human/319_320_rep_B_induced1_peak_7298	4.84893	NM_001190879	ORC4
chr2	148689597	148689708	MACS2/human/319_320_rep_B_induced1_peak_7299	5.84026	NM_001190879	ORC4
chr2	149227683	149227876	MACS2/human/319_320_rep_B_induced1_peak_7301	13.5722	NM_018328	AK001975
chr2	149248011	149248122	MACS2/human/319_320_rep_B_induced1_peak_7302	8.16987	NM_018328	AK001975
chr2	149632786	149632913	MACS2/human/319_320_rep_B_induced1_peak_7303	6.15194	NM_004522	KIF5C
chr2	150443560	150443694	MACS2/human/319_320_rep_B_induced1_peak_7304	4.49256	NM_015702	MMADHC
chr2	150444088	150444199	MACS2/human/319_320_rep_B_induced1_peak_7305	4.95204	NR_110240	NA
chr2	151326490	151326701	MACS2/human/319_320_rep_B_induced1_peak_7306	8.442	NM_005168	RND3
chr2	151343959	151344186	MACS2/human/319_320_rep_B_induced1_peak_7307	12.624	NM_001254738	RND3
chr2	152320564	152320675	MACS2/human/319_320_rep_B_induced1_peak_7308	5.27415	NM_001177663	RIF1
chr2	153032139	153032250	MACS2/human/319_320_rep_B_induced1_peak_7309	5.4231	NM_005843	STAM2
chr2	153573819	153573934	MACS2/human/319_320_rep_B_induced1_peak_7310	10.429	NM_017892	PRPF40A
chr2	158593732	158593981	MACS2/human/319_320_rep_B_induced1_peak_7312	9.81472	NM_001105	ACVR1
chr2	159481483	159481918	MACS2/human/319_320_rep_B_induced1_peak_7314	17.952	NM_001304969	NA
chr2	160628344	160628455	MACS2/human/319_320_rep_B_induced1_peak_7315	5.67786	NM_001198760	LY75-CD302
chr2	160994087	160994204	MACS2/human/319_320_rep_B_induced1_peak_7316	5.34156	NM_001282388	NA
chr2	162016949	162017060	MACS2/human/319_320_rep_B_induced1_peak_7318	6.73074	NM_001199135	TANK
chr2	164466107	164466504	MACS2/human/319_320_rep_B_induced1_peak_7321	14.227	NM_018086	FIGN
chr2	164466827	164467000	MACS2/human/319_320_rep_B_induced1_peak_7322	15.0892	NM_018086	FIGN
chr2	165698356	165698467	MACS2/human/319_320_rep_B_induced1_peak_7324	6.4958	NM_001278460	NA
chr2	169727378	169727544	MACS2/human/319_320_rep_B_induced1_peak_7332	8.83092	NM_020675	SPC25
chr2	170361440	170361551	MACS2/human/319_320_rep_B_induced1_peak_7333	4.16821	NM_152384	BBS5
chr2	170550978	170551098	MACS2/human/319_320_rep_B_induced1_peak_7335	5.4231	NM_001199290	PHOSPHO2-KLHL23
chr2	170605958	170606069	MACS2/human/319_320_rep_B_induced1_peak_7336	6.4958	NM_001199290	PHOSPHO2-KLHL23
chr2	170655416	170655529	MACS2/human/319_320_rep_B_induced1_peak_7337	4.25862	NM_003142	SSB
chr2	170683982	170684098	MACS2/human/319_320_rep_B_induced1_peak_7338	8.28399	NM_172070	BC016143
chr2	171573648	171573759	MACS2/human/319_320_rep_B_induced1_peak_7340	5.19443	NM_001003845	SP5
chr2	171573901	171574056	MACS2/human/319_320_rep_B_induced1_peak_7341	9.92004	NM_001003845	SP5
chr2	171785791	171785922	MACS2/human/319_320_rep_B_induced1_peak_7343	5.79769	NM_015530	GORASP2
chr2	172945308	172945436	MACS2/human/319_320_rep_B_induced1_peak_7346	8.12518	NM_199227	METAP1D
chr2	172953504	172953721	MACS2/human/319_320_rep_B_induced1_peak_7347	7.08165	NM_178120	DLX1
chr2	173292334	173292523	MACS2/human/319_320_rep_B_induced1_peak_7348	9.00801	NM_001079818	ITGA6
chr2	173940607	173940721	MACS2/human/319_320_rep_B_induced1_peak_7349	5.04174	NM_016653	ZAK
chr2	174131012	174131139	MACS2/human/319_320_rep_B_induced1_peak_7350	6.23036	NM_016653	ZAK
chr2	174131292	174131465	MACS2/human/319_320_rep_B_induced1_peak_7351	5.79816	NM_016653	ZAK
chr2	174819770	174819881	MACS2/human/319_320_rep_B_induced1_peak_7352	6.67458	NM_003111	SP3
chr2	174820891	174821051	MACS2/human/319_320_rep_B_induced1_peak_7353	6.02785	NM_003111	SP3
chr2	175201110	175201245	MACS2/human/319_320_rep_B_induced1_peak_7354	6.609	NM_001145250	SP9
chr2	176046076	176046239	MACS2/human/319_320_rep_B_induced1_peak_7356	4.5134	NM_001002258	ATP5G3
chr2	176973743	176973854	MACS2/human/319_320_rep_B_induced1_peak_7357	5.74454	NM_021192	HOXD11
chr2	176988818	176989008	MACS2/human/319_320_rep_B_induced1_peak_7358	6.76721	NM_014213	HOXD9
chr2	176996212	176996440	MACS2/human/319_320_rep_B_induced1_peak_7359	8.12929	NM_019558	BC047605
chr2	177017539	177017853	MACS2/human/319_320_rep_B_induced1_peak_7360	19.5278	NM_014621	HOXD4
chr2	177034043	177034197	MACS2/human/319_320_rep_B_induced1_peak_7361	11.9615	NM_006898	HOXD3
chr2	177036832	177037005	MACS2/human/319_320_rep_B_induced1_peak_7362	8.19596	NM_006898	HOXD3
chr2	177053123	177053234	MACS2/human/319_320_rep_B_induced1_peak_7363	4.53562	NR_110466	NA
chr2	178077507	178077621	MACS2/human/319_320_rep_B_induced1_peak_7365	4.13103	NM_194247	HNRNPA3
chr2	178152284	178152440	MACS2/human/319_320_rep_B_induced1_peak_7366	8.11123	NR_026966	NA
chr2	178257522	178257758	MACS2/human/319_320_rep_B_induced1_peak_7367	5.45891	NM_003659	AGPS
chr2	178417308	178417480	MACS2/human/319_320_rep_B_induced1_peak_7368	11.0892	NM_152517	TTC30B
chr2	179263047	179263158	MACS2/human/319_320_rep_B_induced1_peak_7370	5.34156	NM_001201482	OSBPL6
chr2	179315723	179315871	MACS2/human/319_320_rep_B_induced1_peak_7372	8.06516	NM_003690	PRKRA
chr2	179343174	179343304	MACS2/human/319_320_rep_B_induced1_peak_7373	10.0084	NM_001135212	FKBP7
chr2	182322383	182322494	MACS2/human/319_320_rep_B_induced1_peak_7376	6.82165	NM_000885	ITGA4
chr2	187454806	187454932	MACS2/human/319_320_rep_B_induced1_peak_7382	6.13592	NM_002210	ITGAV
chr2	191236023	191236214	MACS2/human/319_320_rep_B_induced1_peak_7393	6.29533	NM_001128928	INPP1
chr2	191745559	191746022	MACS2/human/319_320_rep_B_induced1_peak_7395	11.6221	NM_014905	GLS
chr2	191878726	191878881	MACS2/human/319_320_rep_B_induced1_peak_7396	7.58699	NM_007315	STAT1
chr2	192110171	192110303	MACS2/human/319_320_rep_B_induced1_peak_7397	5.99326	NM_001130158	MYO1B
chr2	192542854	192543003	MACS2/human/319_320_rep_B_induced1_peak_7398	13.0863	NM_001031716	NABP1
chr2	198571191	198571368	MACS2/human/319_320_rep_B_induced1_peak_7405	9.47159	NM_138395	MARS2
chr2	198571446	198571670	MACS2/human/319_320_rep_B_induced1_peak_7406	12.9629	NM_138395	MARS2
chr2	198571789	198571919	MACS2/human/319_320_rep_B_induced1_peak_7407	11.4586	NM_138395	MARS2
chr2	200797816	200797927	MACS2/human/319_320_rep_B_induced1_peak_7411	6.23001	NR_109907	NA
chr2	200828491	200828680	MACS2/human/319_320_rep_B_induced1_peak_7412	6.46524	NM_024520	C2orf47
chr2	201171451	201171648	MACS2/human/319_320_rep_B_induced1_peak_7413	5.57373	NM_001100423	SPATS2L
chr2	201676630	201676762	MACS2/human/319_320_rep_B_induced1_peak_7415	8.8897	NR_110275	NA
chr2	202013648	202013759	MACS2/human/319_320_rep_B_induced1_peak_7419	4.53562	NM_001202515	CFLAR
chr2	202084187	202084298	MACS2/human/319_320_rep_B_induced1_peak_7420	7.2041	NM_032977	CASP10
chr2	202149679	202149794	MACS2/human/319_320_rep_B_induced1_peak_7422	7.68459	NR_111983	NA
chr2	202149874	202149985	MACS2/human/319_320_rep_B_induced1_peak_7423	4.88869	NR_111983	NA
chr2	202245452	202245578	MACS2/human/319_320_rep_B_induced1_peak_7424	6.33407	NM_015049	TRAK2
chr2	202899419	202899626	MACS2/human/319_320_rep_B_induced1_peak_7425	5.94224	NM_003507	FZD7
chr2	202899873	202900028	MACS2/human/319_320_rep_B_induced1_peak_7426	5.98736	NM_003507	FZD7
chr2	202901088	202901501	MACS2/human/319_320_rep_B_induced1_peak_7427	12.921	NM_003507	FZD7
chr2	203071471	203071681	MACS2/human/319_320_rep_B_induced1_peak_7428	8.83031	NM_003352	NA
chr2	203130492	203130633	MACS2/human/319_320_rep_B_induced1_peak_7429	7.39487	NM_015934	NOP58
chr2	204304148	204304307	MACS2/human/319_320_rep_B_induced1_peak_7433	15.0892	NM_213589	RAPH1
chr2	204399966	204400077	MACS2/human/319_320_rep_B_induced1_peak_7434	5.1775	NM_203365	RAPH1
chr2	206547219	206547423	MACS2/human/319_320_rep_B_induced1_peak_7436	8.90676	NM_018534	NRP2
chr2	206547836	206547986	MACS2/human/319_320_rep_B_induced1_peak_7437	5.6796	NM_018534	NRP2
chr2	206659832	206660039	MACS2/human/319_320_rep_B_induced1_peak_7438	8.56951	NM_201279	NRP2
chr2	206869449	206869560	MACS2/human/319_320_rep_B_induced1_peak_7439	6.1692	NM_017759	INO80D
chr2	207040330	207040441	MACS2/human/319_320_rep_B_induced1_peak_7440	4.86674	NM_001098199	GPR1
chr2	207945801	207945966	MACS2/human/319_320_rep_B_induced1_peak_7443	7.7501	NR_073108	KLF7
chr2	207988578	207988778	MACS2/human/319_320_rep_B_induced1_peak_7444	4.48064	NM_001270943	KLF7
chr2	207988856	207989133	MACS2/human/319_320_rep_B_induced1_peak_7445	8.00635	NM_001270943	KLF7
chr2	208030348	208030491	MACS2/human/319_320_rep_B_induced1_peak_7446	9.13861	NM_003709	KLF7
chr2	208394675	208394794	MACS2/human/319_320_rep_B_induced1_peak_7447	5.20085	NM_004379	CREB1
chr2	208461724	208461835	MACS2/human/319_320_rep_B_induced1_peak_7448	7.01256	NM_004379	CREB1
chr2	208474567	208474855	MACS2/human/319_320_rep_B_induced1_peak_7449	4.18035	NM_001127395	METTL21A
chr2	208576420	208576531	MACS2/human/319_320_rep_B_induced1_peak_7450	6.2937	NM_001142300	CCNYL1
chr2	208618372	208618483	MACS2/human/319_320_rep_B_induced1_peak_7451	6.1692	NM_152523	CCNYL1
chr2	208631669	208631980	MACS2/human/319_320_rep_B_induced1_peak_7452	25.8257	NM_003468	FZD5
chr2	208632070	208632288	MACS2/human/319_320_rep_B_induced1_peak_7453	6.09045	NM_003468	FZD5
chr2	208841919	208842030	MACS2/human/319_320_rep_B_induced1_peak_7454	7.2041	NM_001080475	PLEKHM3
chr2	208866076	208866187	MACS2/human/319_320_rep_B_induced1_peak_7455	6.47946	NM_001080475	PLEKHM3
chr2	209118820	209118971	MACS2/human/319_320_rep_B_induced1_peak_7456	9.50566	NM_001282387	NA
chr2	211035948	211036128	MACS2/human/319_320_rep_B_induced1_peak_7458	8.84659	NM_152519	KANSL1L
chr2	211154953	211155075	MACS2/human/319_320_rep_B_induced1_peak_7459	6.609	NM_079422	MYL1
chr2	216176802	216176913	MACS2/human/319_320_rep_B_induced1_peak_7462	4.40546	NM_004044	ATIC
chr2	216477977	216478089	MACS2/human/319_320_rep_B_induced1_peak_7463	6.05935	NR_037195	LINC00607
chr2	217234818	217235022	MACS2/human/319_320_rep_B_induced1_peak_7464	15.5507	NM_020814	2017-03-04
chr2	218712661	218712795	MACS2/human/319_320_rep_B_induced1_peak_7466	11.2105	NM_022648	TNS1
chr2	218759728	218759839	MACS2/human/319_320_rep_B_induced1_peak_7467	4.05561	NM_022648	TNS1
chr2	219081895	219082071	MACS2/human/319_320_rep_B_induced1_peak_7468	7.75623	NM_152862	ARPC2
chr2	219082142	219082285	MACS2/human/319_320_rep_B_induced1_peak_7469	4.48782	NM_005731	ARPC2
chr2	219209800	219210010	MACS2/human/319_320_rep_B_induced1_peak_7471	5.59389	NM_015488	PNKD
chr2	219433607	219433718	MACS2/human/319_320_rep_B_induced1_peak_7473	4.38513	NR_073390	RQCD1
chr2	219502840	219503037	MACS2/human/319_320_rep_B_induced1_peak_7474	11.987	NR_073599	ZNF142
chr2	219507057	219507363	MACS2/human/319_320_rep_B_induced1_peak_7475	9.52222	NR_073599	ZNF142
chr2	219520998	219521127	MACS2/human/319_320_rep_B_induced1_peak_7476	9.1054	NR_073599	ZNF142
chr2	219528696	219529036	MACS2/human/319_320_rep_B_induced1_peak_7477	13.8576	NM_022453	RNF25
chr2	219563630	219563741	MACS2/human/319_320_rep_B_induced1_peak_7478	4.41102	NM_015690	STK36
chr2	219825331	219825442	MACS2/human/319_320_rep_B_induced1_peak_7479	6.1692	NM_003936	CDK5R2
chr2	219825589	219825805	MACS2/human/319_320_rep_B_induced1_peak_7480	9.44361	NM_003936	CDK5R2
chr2	219826694	219826805	MACS2/human/319_320_rep_B_induced1_peak_7481	6.05935	NM_003936	CDK5R2
chr2	220047020	220047297	MACS2/human/319_320_rep_B_induced1_peak_7482	6.02362	NM_024293	FAM134A
chr2	220083467	220083659	MACS2/human/319_320_rep_B_induced1_peak_7483	5.63438	NM_005689	ABCB6
chr2	220099568	220099785	MACS2/human/319_320_rep_B_induced1_peak_7484	10.5995	NM_018089	ANKZF1
chr2	220313035	220313146	MACS2/human/319_320_rep_B_induced1_peak_7487	4.65535	NM_005876	SPEG
chr2	220313514	220313768	MACS2/human/319_320_rep_B_induced1_peak_7488	8.24438	NM_005876	SPEG
chr2	220354358	220354502	MACS2/human/319_320_rep_B_induced1_peak_7490	6.4958	NM_005876	SPEG
chr2	220379634	220379773	MACS2/human/319_320_rep_B_induced1_peak_7491	6.609	NM_182847	ASIC4
chr2	220404116	220404261	MACS2/human/319_320_rep_B_induced1_peak_7492	4.56993	NM_001195731	CHPF
chr2	220404507	220404667	MACS2/human/319_320_rep_B_induced1_peak_7493	4.15427	NM_001195731	CHPF
chr2	220404837	220405211	MACS2/human/319_320_rep_B_induced1_peak_7494	8.01362	NM_001195731	CHPF
chr2	220408298	220408476	MACS2/human/319_320_rep_B_induced1_peak_7496	6.90451	NM_024536	CHPF
chr2	220435096	220435565	MACS2/human/319_320_rep_B_induced1_peak_7497	12.8902	NM_015311	OBSL1
chr2	220435962	220436250	MACS2/human/319_320_rep_B_induced1_peak_7498	14.1087	NM_015311	OBSL1
chr2	223725810	223725961	MACS2/human/319_320_rep_B_induced1_peak_7500	4.14539	NM_203372	ACSL3
chr2	223917827	223917938	MACS2/human/319_320_rep_B_induced1_peak_7501	5.1775	NM_080671	KCNE4
chr2	224462757	224462868	MACS2/human/319_320_rep_B_induced1_peak_7504	6.73399	NM_003469	SCG2
chr2	224809899	224810010	MACS2/human/319_320_rep_B_induced1_peak_7505	5.16429	NM_020830	WDFY1
chr2	227659787	227659964	MACS2/human/319_320_rep_B_induced1_peak_7506	4.96404	NM_005544	IRS1
chr2	227660087	227660219	MACS2/human/319_320_rep_B_induced1_peak_7507	6.24996	NM_005544	IRS1
chr2	227660289	227660968	MACS2/human/319_320_rep_B_induced1_peak_7508	15.7781	NM_005544	IRS1
chr2	227661488	227661615	MACS2/human/319_320_rep_B_induced1_peak_7509	5.58078	NM_005544	IRS1
chr2	227662949	227663060	MACS2/human/319_320_rep_B_induced1_peak_7510	4.09217	NM_005544	IRS1
chr2	227729495	227729627	MACS2/human/319_320_rep_B_induced1_peak_7512	6.46862	NM_001167608	RHBDD1
chr2	227860402	227860513	MACS2/human/319_320_rep_B_induced1_peak_7513	5.76608	NM_001167608	RHBDD1
chr2	228170296	228170407	MACS2/human/319_320_rep_B_induced1_peak_7514	4.1211	NR_102371	LOC654841
chr2	228336896	228337133	MACS2/human/319_320_rep_B_induced1_peak_7515	7.59988	NM_001135189	AGFG1
chr2	228551864	228552120	MACS2/human/319_320_rep_B_induced1_peak_7516	8.11123	NM_025243	AX746677
chr2	230632324	230632435	MACS2/human/319_320_rep_B_induced1_peak_7517	4.16531	NM_001284216	NA
chr2	231729666	231729869	MACS2/human/319_320_rep_B_induced1_peak_7522	7.90082	NM_030926	ITM2C
chr2	231921613	231921740	MACS2/human/319_320_rep_B_induced1_peak_7524	6.34164	NR_034059	PSMD1
chr2	232329047	232329192	MACS2/human/319_320_rep_B_induced1_peak_7529	6.85793	NM_005381	NCL
chr2	232373469	232373580	MACS2/human/319_320_rep_B_induced1_peak_7530	5.67786	NR_024079	LINC00471
chr2	232573251	232573396	MACS2/human/319_320_rep_B_induced1_peak_7531	4.18861	NM_002823	PTMA
chr2	232645781	232645977	MACS2/human/319_320_rep_B_induced1_peak_7534	16.3919	NR_110994	NA
chr2	233247085	233247208	MACS2/human/319_320_rep_B_induced1_peak_7537	5.88459	NM_001632	ALPP
chr2	233323840	233323951	MACS2/human/319_320_rep_B_induced1_peak_7538	5.48059	NM_001631	ALPI
chr2	233387358	233387600	MACS2/human/319_320_rep_B_induced1_peak_7540	6.609	NM_001195129	PRSS56
chr2	233415435	233415546	MACS2/human/319_320_rep_B_induced1_peak_7542	5.26013	NM_001276337	NA
chr2	234385793	234386100	MACS2/human/319_320_rep_B_induced1_peak_7545	5.01561	NM_018218	USP40
chr2	235403853	235404100	MACS2/human/319_320_rep_B_induced1_peak_7546	6.26966	NM_005737	DQ587855
chr2	235404208	235404549	MACS2/human/319_320_rep_B_induced1_peak_7547	5.86588	NM_005737	DQ587855
chr2	235404664	235405024	MACS2/human/319_320_rep_B_induced1_peak_7548	4.44626	NM_005737	DQ587855
chr2	235405189	235405696	MACS2/human/319_320_rep_B_induced1_peak_7549	18.2471	NM_001282431	NA
chr2	235860629	235860800	MACS2/human/319_320_rep_B_induced1_peak_7550	4.30491	NM_014521	BC148242
chr2	235950104	235950266	MACS2/human/319_320_rep_B_induced1_peak_7551	4.38026	NM_014521	BC148242
chr2	235951420	235951882	MACS2/human/319_320_rep_B_induced1_peak_7552	10.3308	NM_014521	BC148242
chr2	237032907	237033073	MACS2/human/319_320_rep_B_induced1_peak_7554	7.72402	NM_014914	AGAP1
chr2	237034208	237034353	MACS2/human/319_320_rep_B_induced1_peak_7555	7.89875	NM_014914	AGAP1
chr2	237074259	237074482	MACS2/human/319_320_rep_B_induced1_peak_7556	4.81624	NM_001301687	NA
chr2	237076455	237077009	MACS2/human/319_320_rep_B_induced1_peak_7557	7.20709	NM_001301687	NA
chr2	237240110	237240338	MACS2/human/319_320_rep_B_induced1_peak_7558	6.609	NR_073043	IQCA1
chr2	238483359	238483535	MACS2/human/319_320_rep_B_induced1_peak_7563	6.609	NR_033308	RAB17
chr2	238875667	238875782	MACS2/human/319_320_rep_B_induced1_peak_7566	5.16042	NR_103499	UBE2F
chr2	238969669	238969787	MACS2/human/319_320_rep_B_induced1_peak_7567	5.4629	NM_016510	SCLY
chr2	239040119	239040328	MACS2/human/319_320_rep_B_induced1_peak_7568	12.311	NM_194312	ESPNL
chr2	239049662	239049930	MACS2/human/319_320_rep_B_induced1_peak_7569	5.34156	NM_198582	FAM132B
chr2	239067628	239067739	MACS2/human/319_320_rep_B_induced1_peak_7570	4.36509	NM_001291832	NA
chr2	239075730	239075893	MACS2/human/319_320_rep_B_induced1_peak_7571	8.04107	NM_001291832	NA
chr2	239148518	239148637	MACS2/human/319_320_rep_B_induced1_peak_7572	6.25176	NM_018645	HES6
chr2	239229216	239229395	MACS2/human/319_320_rep_B_induced1_peak_7573	5.04174	NM_015650	TRAF3IP1
chr2	239237772	239237900	MACS2/human/319_320_rep_B_induced1_peak_7574	4.12231	NM_015650	TRAF3IP1
chr2	239306228	239306382	MACS2/human/319_320_rep_B_induced1_peak_7575	8.1913	NM_015650	TRAF3IP1
chr2	239355204	239355333	MACS2/human/319_320_rep_B_induced1_peak_7576	9.98177	NM_001040445	ASB1
chr2	241073369	241073519	MACS2/human/319_320_rep_B_induced1_peak_7577	6.88361	NM_001163424	MYEOV2
chr2	241075578	241075711	MACS2/human/319_320_rep_B_induced1_peak_7578	12.6552	NM_138336	MYEOV2
chr2	241405550	241406224	MACS2/human/319_320_rep_B_induced1_peak_7580	10.8988	NM_002081	GPC1
chr2	241463498	241463647	MACS2/human/319_320_rep_B_induced1_peak_7581	6.45242	NM_001282771	NA
chr2	241499810	241500075	MACS2/human/319_320_rep_B_induced1_peak_7582	6.93274	NM_001033575	DUSP28
chr2	241517116	241517572	MACS2/human/319_320_rep_B_induced1_peak_7583	6.80732	NM_018226	RNPEPL1
chr2	241570459	241570570	MACS2/human/319_320_rep_B_induced1_peak_7585	5.67786	NM_001195382	GPR35
chr2	242066267	242066559	MACS2/human/319_320_rep_B_induced1_peak_7590	17.8419	NM_001252124	PASK
chr2	242089898	242090030	MACS2/human/319_320_rep_B_induced1_peak_7591	5.85154	NM_001282411	NA
chr2	242433783	242433894	MACS2/human/319_320_rep_B_induced1_peak_7593	5.55264	NM_014808	AK055601
chr2	242512147	242512680	MACS2/human/319_320_rep_B_induced1_peak_7594	4.77533	NM_032515	BC017214
chr2	242572871	242573231	MACS2/human/319_320_rep_B_induced1_peak_7595	10.5266	NM_015963	THAP4
chr2	242577116	242577232	MACS2/human/319_320_rep_B_induced1_peak_7596	7.79639	NM_013325	AK027332
chr2	242611684	242611931	MACS2/human/319_320_rep_B_induced1_peak_7597	6.8023	NM_013325	AK027332
chr2	242626042	242626228	MACS2/human/319_320_rep_B_induced1_peak_7598	5.32588	NR_033255	PABL
chr2	242641468	242641579	MACS2/human/319_320_rep_B_induced1_peak_7599	5.04287	NM_032329	ING5
chr2	242664489	242665060	MACS2/human/319_320_rep_B_induced1_peak_7603	15.8545	NM_032329	ING5
chr2	242667638	242667749	MACS2/human/319_320_rep_B_induced1_peak_7604	4.02915	NM_032329	ING5
chr2	242743037	242743532	MACS2/human/319_320_rep_B_induced1_peak_7605	21.6924	NM_022134	GAL3ST2
chr2	242794849	242794962	MACS2/human/319_320_rep_B_induced1_peak_7608	6.05935	NM_005018	PDCD1
chr3	3189753	3189888	MACS2/human/319_320_rep_B_induced1_peak_8505	11.5984	NM_182916	TRNT1
chr3	5021146	5021488	MACS2/human/319_320_rep_B_induced1_peak_8507	8.22537	NM_003670	BHLHE40
chr3	5024597	5025351	MACS2/human/319_320_rep_B_induced1_peak_8508	19.2007	NM_003670	BHLHE40
chr3	5163994	5164142	MACS2/human/319_320_rep_B_induced1_peak_8509	7.03557	NM_018184	ARL8B
chr3	8543515	8543738	MACS2/human/319_320_rep_B_induced1_peak_8510	4.31333	NM_001278234	LMCD1
chr3	9005018	9005141	MACS2/human/319_320_rep_B_induced1_peak_8511	6.73074	NM_020165	RAD18
chr3	9412938	9413055	MACS2/human/319_320_rep_B_induced1_peak_8513	4.6973	NM_001114092	THUMPD3
chr3	9439322	9439482	MACS2/human/319_320_rep_B_induced1_peak_8514	8.59873	NM_001080517	SETD5
chr3	9512220	9512500	MACS2/human/319_320_rep_B_induced1_peak_8515	9.71439	NM_001080517	SETD5
chr3	9517320	9518008	MACS2/human/319_320_rep_B_induced1_peak_8516	17.2235	NM_001080517	SETD5
chr3	9691184	9691315	MACS2/human/319_320_rep_B_induced1_peak_8517	6.52082	NM_001077525	MTMR14
chr3	9773429	9773548	MACS2/human/319_320_rep_B_induced1_peak_8518	4.81068	NM_004634	BRPF1
chr3	9780789	9780911	MACS2/human/319_320_rep_B_induced1_peak_8519	4.66318	NM_004634	BRPF1
chr3	9791979	9792090	MACS2/human/319_320_rep_B_induced1_peak_8520	4.63172	NM_016821	OGG1
chr3	9811478	9811613	MACS2/human/319_320_rep_B_induced1_peak_8522	6.75109	NM_003656	CAMK1
chr3	9851747	9851879	MACS2/human/319_320_rep_B_induced1_peak_8524	4.81973	NR_037162	NA
chr3	9952562	9952689	MACS2/human/319_320_rep_B_induced1_peak_8526	6.609	NR_104198	NA
chr3	9958812	9958928	MACS2/human/319_320_rep_B_induced1_peak_8527	5.1626	NM_032732	IL17RC
chr3	9986182	9986388	MACS2/human/319_320_rep_B_induced1_peak_8528	8.39048	NM_001031717	CRELD1
chr3	9990984	9991138	MACS2/human/319_320_rep_B_induced1_peak_8529	9.40884	NM_207351	PRRT3
chr3	10028319	10028505	MACS2/human/319_320_rep_B_induced1_peak_8530	4.80546	NM_018447	EMC3
chr3	10048434	10048562	MACS2/human/319_320_rep_B_induced1_peak_8531	7.31901	NM_001008737	LOC401052
chr3	10048864	10048998	MACS2/human/319_320_rep_B_induced1_peak_8532	6.4707	NM_001008737	LOC401052
chr3	10183506	10183795	MACS2/human/319_320_rep_B_induced1_peak_8533	7.86048	NM_000551	VHL
chr3	10206611	10206756	MACS2/human/319_320_rep_B_induced1_peak_8534	5.26313	NM_001570	IRAK2
chr3	10321440	10321672	MACS2/human/319_320_rep_B_induced1_peak_8535	9.83789	NM_014760	GHRLOS
chr3	10333760	10334081	MACS2/human/319_320_rep_B_induced1_peak_8536	7.35792	NR_073567	GHRLOS
chr3	10342850	10342997	MACS2/human/319_320_rep_B_induced1_peak_8537	4.58003	NM_001136232	SEC13
chr3	11301637	11301850	MACS2/human/319_320_rep_B_induced1_peak_8540	13.1236	NM_001098212	HRH1
chr3	11302267	11302742	MACS2/human/319_320_rep_B_induced1_peak_8541	10.3846	NM_001098212	HRH1
chr3	12598590	12598714	MACS2/human/319_320_rep_B_induced1_peak_8543	7.03794	NM_014160	MKRN2
chr3	12625387	12625660	MACS2/human/319_320_rep_B_induced1_peak_8544	9.53862	NM_002880	RAF1
chr3	12625801	12625988	MACS2/human/319_320_rep_B_induced1_peak_8545	4.70516	NM_002880	RAF1
chr3	12940420	12940614	MACS2/human/319_320_rep_B_induced1_peak_8551	8.00108	NM_014869	IQSEC1
chr3	12940703	12940919	MACS2/human/319_320_rep_B_induced1_peak_8552	5.40097	NM_001134382	IQSEC1
chr3	12977153	12977619	MACS2/human/319_320_rep_B_induced1_peak_8553	6.29509	NM_014869	IQSEC1
chr3	13358344	13358472	MACS2/human/319_320_rep_B_induced1_peak_8554	6.49884	NM_024923	BC152380
chr3	13461631	13461749	MACS2/human/319_320_rep_B_induced1_peak_8555	7.80265	NM_024923	BC152380
chr3	13611960	13612080	MACS2/human/319_320_rep_B_induced1_peak_8556	12.2093	NM_001165035	FBLN2
chr3	13612880	13613024	MACS2/human/319_320_rep_B_induced1_peak_8557	4.77582	NM_001165035	FBLN2
chr3	14154445	14154556	MACS2/human/319_320_rep_B_induced1_peak_8558	5.68193	NM_001098502	CHCHD4
chr3	14183697	14183929	MACS2/human/319_320_rep_B_induced1_peak_8559	13.2487	NM_024334	TMEM43
chr3	14219972	14220104	MACS2/human/319_320_rep_B_induced1_peak_8561	8.7124	NR_027299	XPC
chr3	14220362	14220473	MACS2/human/319_320_rep_B_induced1_peak_8562	5.30133	NM_014463	AX747368
chr3	14444198	14444309	MACS2/human/319_320_rep_B_induced1_peak_8563	4.30968	NM_003043	SLC6A6
chr3	14986845	14986956	MACS2/human/319_320_rep_B_induced1_peak_8564	5.98736	NR_046255	FGD5-AS1
chr3	14987092	14987260	MACS2/human/319_320_rep_B_induced1_peak_8565	8.71194	NR_046255	FGD5-AS1
chr3	14987383	14987578	MACS2/human/319_320_rep_B_induced1_peak_8566	13.7584	NR_046255	FGD5-AS1
chr3	14989704	14989815	MACS2/human/319_320_rep_B_induced1_peak_8567	5.79862	NR_046251	FGD5-AS1
chr3	15093767	15094057	MACS2/human/319_320_rep_B_induced1_peak_8568	7.5794	NM_022497	MRPS25
chr3	15115097	15115422	MACS2/human/319_320_rep_B_induced1_peak_8569	11.2376	NM_001302378	NA
chr3	15115947	15116134	MACS2/human/319_320_rep_B_induced1_peak_8570	9.57069	NM_001302378	NA
chr3	15492497	15492608	MACS2/human/319_320_rep_B_induced1_peak_8571	6.24654	NM_005677	COLQ
chr3	17052888	17052999	MACS2/human/319_320_rep_B_induced1_peak_8575	5.79862	NM_001144382	PLCL2
chr3	18486632	18486813	MACS2/human/319_320_rep_B_induced1_peak_8577	9.27971	NR_125803	NA
chr3	20227587	20227698	MACS2/human/319_320_rep_B_induced1_peak_8578	6.23001	NR_131180	NA
chr3	23847455	23847582	MACS2/human/319_320_rep_B_induced1_peak_8579	7.37948	NM_003341	UBE2E1
chr3	23986817	23986950	MACS2/human/319_320_rep_B_induced1_peak_8580	6.82165	NM_005126	NR1D2
chr3	24160983	24161109	MACS2/human/319_320_rep_B_induced1_peak_8581	5.70812	NM_001128176	THRB
chr3	24164402	24164513	MACS2/human/319_320_rep_B_induced1_peak_8582	4.56272	NM_001128176	THRB
chr3	24169110	24169221	MACS2/human/319_320_rep_B_induced1_peak_8583	5.90922	NM_001128176	THRB
chr3	25824772	25824935	MACS2/human/319_320_rep_B_induced1_peak_8585	20.6055	NM_001145293	NGLY1
chr3	25835746	25835857	MACS2/human/319_320_rep_B_induced1_peak_8586	6.00658	NR_026937	OXSM
chr3	27444711	27444822	MACS2/human/319_320_rep_B_induced1_peak_8587	6.05935	NM_001258379	SLC4A7
chr3	28283106	28283245	MACS2/human/319_320_rep_B_induced1_peak_8589	7.87529	NM_182523	CMC1
chr3	31574473	31574648	MACS2/human/319_320_rep_B_induced1_peak_8591	5.00864	NM_178862	STT3B
chr3	32148145	32148256	MACS2/human/319_320_rep_B_induced1_peak_8592	6.4958	NM_015141	GPD1L
chr3	32433389	32433500	MACS2/human/319_320_rep_B_induced1_peak_8593	6.17726	NM_181472	CMTM7
chr3	32544173	32544305	MACS2/human/319_320_rep_B_induced1_peak_8594	9.04472	NM_017801	CMTM6
chr3	33132877	33132988	MACS2/human/319_320_rep_B_induced1_peak_8597	5.04287	NM_001039770	TMPPE
chr3	37284455	37284690	MACS2/human/319_320_rep_B_induced1_peak_8599	6.13892	NM_001172713	GOLGA4
chr3	37323599	37323722	MACS2/human/319_320_rep_B_induced1_peak_8600	12.311	NM_001172713	GOLGA4
chr3	38065947	38066065	MACS2/human/319_320_rep_B_induced1_peak_8601	6.609	NR_024071	NA
chr3	38183176	38183287	MACS2/human/319_320_rep_B_induced1_peak_8602	7.9636	NM_001172569	MYD88
chr3	38294942	38295240	MACS2/human/319_320_rep_B_induced1_peak_8603	7.11221	NM_005109	OXSR1
chr3	38319188	38319318	MACS2/human/319_320_rep_B_induced1_peak_8604	6.05935	NM_004256	SLC22A13
chr3	38455091	38455238	MACS2/human/319_320_rep_B_induced1_peak_8605	5.67786	NM_005108	XYLB
chr3	38494594	38494705	MACS2/human/319_320_rep_B_induced1_peak_8606	6.05935	NR_028389	ACVR2B-AS1
chr3	38534168	38534348	MACS2/human/319_320_rep_B_induced1_peak_8607	6.45615	NM_001106	ACVR2B
chr3	38537848	38537959	MACS2/human/319_320_rep_B_induced1_peak_8608	4.77582	NM_005107	EXOG
chr3	39136318	39136469	MACS2/human/319_320_rep_B_induced1_peak_8610	7.0172	NM_001303402	NA
chr3	39144982	39145128	MACS2/human/319_320_rep_B_induced1_peak_8611	4.71796	NR_103867	NA
chr3	39148948	39149121	MACS2/human/319_320_rep_B_induced1_peak_8612	6.23908	NR_103867	NA
chr3	39184963	39185074	MACS2/human/319_320_rep_B_induced1_peak_8614	4.79099	NM_033027	CSRNP1
chr3	39185156	39185309	MACS2/human/319_320_rep_B_induced1_peak_8615	8.26462	NM_033027	CSRNP1
chr3	39194916	39195057	MACS2/human/319_320_rep_B_induced1_peak_8616	6.82165	NM_033027	CSRNP1
chr3	39424872	39425026	MACS2/human/319_320_rep_B_induced1_peak_8617	5.44127	NM_017875	SLC25A38
chr3	41241012	41241160	MACS2/human/319_320_rep_B_induced1_peak_8619	8.37629	NM_001098210	CTNNB1
chr3	42264844	42265029	MACS2/human/319_320_rep_B_induced1_peak_8620	12.3175	NM_001042646	TRAK1
chr3	42594572	42594683	MACS2/human/319_320_rep_B_induced1_peak_8621	7.30591	NM_032970	SEC22C
chr3	42679728	42679947	MACS2/human/319_320_rep_B_induced1_peak_8622	6.31489	NM_005385	NKTR
chr3	42700202	42700604	MACS2/human/319_320_rep_B_induced1_peak_8623	9.27733	NM_145166	ZBTB47
chr3	43344745	43344856	MACS2/human/319_320_rep_B_induced1_peak_8624	6.8226	NM_001100594	SNRK
chr3	43389675	43389797	MACS2/human/319_320_rep_B_induced1_peak_8625	7.46716	NR_046757	SNRK-AS1
chr3	44487581	44487792	MACS2/human/319_320_rep_B_induced1_peak_8626	14.9723	NM_181489	ZNF852
chr3	44488000	44488111	MACS2/human/319_320_rep_B_induced1_peak_8627	7.0937	NM_181489	ZNF852
chr3	44488944	44489064	MACS2/human/319_320_rep_B_induced1_peak_8628	8.02303	NM_181489	ZNF852
chr3	44541559	44541680	MACS2/human/319_320_rep_B_induced1_peak_8629	5.67786	NM_001287349	NA
chr3	44683556	44683667	MACS2/human/319_320_rep_B_induced1_peak_8632	8.11276	NM_006991	ZNF197
chr3	44702108	44702219	MACS2/human/319_320_rep_B_induced1_peak_8633	5.67786	NM_003420	ZNF35
chr3	44771282	44771473	MACS2/human/319_320_rep_B_induced1_peak_8635	6.609	NM_001258280	ZNF501
chr3	44903398	44903523	MACS2/human/319_320_rep_B_induced1_peak_8637	6.32984	NM_144638	TMEM42
chr3	44967703	44967842	MACS2/human/319_320_rep_B_induced1_peak_8638	7.34495	NM_001135179	BC101287
chr3	45017426	45017625	MACS2/human/319_320_rep_B_induced1_peak_8639	11.7157	NM_001135179	BC101287
chr3	45077256	45077399	MACS2/human/319_320_rep_B_induced1_peak_8640	6.609	NM_003278	CLEC3B
chr3	45126820	45126931	MACS2/human/319_320_rep_B_induced1_peak_8641	6.98332	NM_022842	CDCP1
chr3	45126998	45127312	MACS2/human/319_320_rep_B_induced1_peak_8642	10.3351	NM_022842	CDCP1
chr3	45266669	45266794	MACS2/human/319_320_rep_B_induced1_peak_8644	8.56985	NM_015444	TMEM158
chr3	45267503	45267614	MACS2/human/319_320_rep_B_induced1_peak_8645	5.63001	NM_015444	TMEM158
chr3	45588945	45589400	MACS2/human/319_320_rep_B_induced1_peak_8646	8.4749	NM_015340	LARS2
chr3	45636222	45636538	MACS2/human/319_320_rep_B_induced1_peak_8647	10.3859	NM_014240	LIMD1
chr3	45636637	45636825	MACS2/human/319_320_rep_B_induced1_peak_8648	6.54036	NM_014240	LIMD1
chr3	45883471	45883588	MACS2/human/319_320_rep_B_induced1_peak_8649	8.11123	NR_075080	LZTFL1
chr3	46730800	46730991	MACS2/human/319_320_rep_B_induced1_peak_8650	9.87071	NR_033815	ALS2CL
chr3	47018117	47018252	MACS2/human/319_320_rep_B_induced1_peak_8652	6.14346	NM_144716	CCDC12
chr3	47021177	47021370	MACS2/human/319_320_rep_B_induced1_peak_8653	10.0529	NM_015175	NBEAL2
chr3	47164504	47164615	MACS2/human/319_320_rep_B_induced1_peak_8655	6.35928	NM_014159	SETD2
chr3	47165426	47165537	MACS2/human/319_320_rep_B_induced1_peak_8656	5.04199	NM_014159	SETD2
chr3	47385196	47385405	MACS2/human/319_320_rep_B_induced1_peak_8660	10.2491	NM_025010	KLHL18
chr3	47455240	47455370	MACS2/human/319_320_rep_B_induced1_peak_8661	5.61575	NM_012235	SCAP
chr3	47517241	47517423	MACS2/human/319_320_rep_B_induced1_peak_8662	11.2531	NM_012235	SCAP
chr3	47618934	47619056	MACS2/human/319_320_rep_B_induced1_peak_8664	6.609	NM_001206945	CSPG5
chr3	47823240	47823352	MACS2/human/319_320_rep_B_induced1_peak_8666	4.54447	NM_003074	SMARCC1
chr3	47887743	47887860	MACS2/human/319_320_rep_B_induced1_peak_8667	4.63172	NM_014966	DHX30
chr3	47888179	47888356	MACS2/human/319_320_rep_B_induced1_peak_8668	5.19467	NM_014966	DHX30
chr3	48335984	48336105	MACS2/human/319_320_rep_B_induced1_peak_8670	7.89875	NM_005793	NME6
chr3	48445513	48445648	MACS2/human/319_320_rep_B_induced1_peak_8671	8.52998	NM_002673	PLXNB1
chr3	48465256	48465367	MACS2/human/319_320_rep_B_induced1_peak_8672	5.48505	NM_002673	PLXNB1
chr3	48474119	48474382	MACS2/human/319_320_rep_B_induced1_peak_8673	23.6662	NM_001256968	CCDC51
chr3	48488311	48488495	MACS2/human/319_320_rep_B_induced1_peak_8674	7.444	NM_130384	ATRIP
chr3	48501766	48501932	MACS2/human/319_320_rep_B_induced1_peak_8675	9.41965	NM_130384	ATRIP
chr3	48601564	48601707	MACS2/human/319_320_rep_B_induced1_peak_8676	5.12504	NM_000094	COL7A1
chr3	48699397	48699586	MACS2/human/319_320_rep_B_induced1_peak_8679	20.1411	NM_001407	CELSR3
chr3	48731236	48731505	MACS2/human/319_320_rep_B_induced1_peak_8680	11.2485	NM_001146179	IP6K2
chr3	48732701	48732881	MACS2/human/319_320_rep_B_induced1_peak_8681	5.17573	NR_027437	IP6K2
chr3	48964952	48965171	MACS2/human/319_320_rep_B_induced1_peak_8682	5.2421	NM_006321	ARIH2
chr3	49049041	49049474	MACS2/human/319_320_rep_B_induced1_peak_8684	26.3747	NM_018031	WDR6
chr3	49049710	49050204	MACS2/human/319_320_rep_B_induced1_peak_8685	7.15356	NM_018031	WDR6
chr3	49051064	49051386	MACS2/human/319_320_rep_B_induced1_peak_8686	7.41194	NM_018031	WDR6
chr3	49052586	49052728	MACS2/human/319_320_rep_B_induced1_peak_8687	5.68273	NM_018031	WDR6
chr3	49067472	49067583	MACS2/human/319_320_rep_B_induced1_peak_8688	5.72567	NM_198880	QRICH1
chr3	49094708	49094835	MACS2/human/319_320_rep_B_induced1_peak_8689	5.15935	NM_198880	QRICH1
chr3	49131346	49131491	MACS2/human/319_320_rep_B_induced1_peak_8690	4.92357	NM_198880	QRICH1
chr3	49170329	49170458	MACS2/human/319_320_rep_B_induced1_peak_8691	5.37386	NM_002292	LAMB2
chr3	49200864	49201057	MACS2/human/319_320_rep_B_induced1_peak_8693	10.4868	NM_022903	CCDC71
chr3	49315596	49315724	MACS2/human/319_320_rep_B_induced1_peak_8694	4.81347	NM_003363	USP4
chr3	49395526	49395743	MACS2/human/319_320_rep_B_induced1_peak_8696	6.70709	NM_201397	GPX1
chr3	49507574	49507685	MACS2/human/319_320_rep_B_induced1_peak_8697	4.48711	NM_004393	DAG1
chr3	49547989	49548100	MACS2/human/319_320_rep_B_induced1_peak_8698	5.33491	NM_004393	DAG1
chr3	49570701	49570819	MACS2/human/319_320_rep_B_induced1_peak_8700	4.3523	NM_004393	DAG1
chr3	49691013	49691160	MACS2/human/319_320_rep_B_induced1_peak_8701	6.4958	NM_003458	BSN
chr3	49755170	49755379	MACS2/human/319_320_rep_B_induced1_peak_8703	6.52364	NM_198722	AMIGO3
chr3	49757099	49757243	MACS2/human/319_320_rep_B_induced1_peak_8704	4.87254	NM_198722	AMIGO3
chr3	49764474	49764603	MACS2/human/319_320_rep_B_induced1_peak_8705	7.41765	NM_001242829	IP6K1
chr3	49764671	49764979	MACS2/human/319_320_rep_B_induced1_peak_8706	7.03794	NM_001242829	IP6K1
chr3	49866328	49866517	MACS2/human/319_320_rep_B_induced1_peak_8707	12.386	NM_005879	TRAIP
chr3	49947843	49947954	MACS2/human/319_320_rep_B_induced1_peak_8708	6.92761	NM_032355	MON1A
chr3	49967117	49967247	MACS2/human/319_320_rep_B_induced1_peak_8709	6.86932	NM_032355	MON1A
chr3	49977521	49977660	MACS2/human/319_320_rep_B_induced1_peak_8710	4.71796	NM_001167582	RBM6
chr3	50005022	50005262	MACS2/human/319_320_rep_B_induced1_peak_8711	4.23773	NM_005777	RBM6
chr3	50225710	50226001	MACS2/human/319_320_rep_B_induced1_peak_8712	10.0887	NM_004186	SEMA3F
chr3	50273656	50273805	MACS2/human/319_320_rep_B_induced1_peak_8713	4.5859	NM_001282618	NA
chr3	50313793	50314171	MACS2/human/319_320_rep_B_induced1_peak_8714	6.45085	NR_110697	NA
chr3	50329720	50329849	MACS2/human/319_320_rep_B_induced1_peak_8715	5.26477	NM_006764	IFRD2
chr3	50357134	50357281	MACS2/human/319_320_rep_B_induced1_peak_8716	6.98599	NM_003773	HYAL2
chr3	50357400	50357512	MACS2/human/319_320_rep_B_induced1_peak_8717	7.11138	NM_003773	HYAL2
chr3	50357874	50358005	MACS2/human/319_320_rep_B_induced1_peak_8718	6.63669	NM_003773	HYAL2
chr3	50391197	50391360	MACS2/human/319_320_rep_B_induced1_peak_8720	10.766	NM_007022	CYB561D2
chr3	50392260	50392665	MACS2/human/319_320_rep_B_induced1_peak_8721	14.1757	NM_007024	TMEM115
chr3	50396301	50396646	MACS2/human/319_320_rep_B_induced1_peak_8722	6.0004	NM_007024	TMEM115
chr3	50403026	50403267	MACS2/human/319_320_rep_B_induced1_peak_8723	12.1324	NR_111914	NA
chr3	50619742	50620004	MACS2/human/319_320_rep_B_induced1_peak_8724	11.9808	NM_016173	HEMK1
chr3	50644654	50645332	MACS2/human/319_320_rep_B_induced1_peak_8725	36.4216	NM_013324	CISH
chr3	51422755	51422896	MACS2/human/319_320_rep_B_induced1_peak_8729	5.77768	NM_006010	MANF
chr3	51430036	51430234	MACS2/human/319_320_rep_B_induced1_peak_8731	8.64178	NM_013286	RBM15B
chr3	51430344	51430578	MACS2/human/319_320_rep_B_induced1_peak_8732	6.0169	NM_013286	RBM15B
chr3	51431339	51431499	MACS2/human/319_320_rep_B_induced1_peak_8733	6.51297	NM_013286	RBM15B
chr3	51737922	51738103	MACS2/human/319_320_rep_B_induced1_peak_8734	5.77246	NR_103463	NA
chr3	52005640	52005776	MACS2/human/319_320_rep_B_induced1_peak_8735	4.18572	NM_032750	ABHD14B
chr3	52232170	52232343	MACS2/human/319_320_rep_B_induced1_peak_8737	8.73249	NM_199166	BC039681
chr3	52272972	52273126	MACS2/human/319_320_rep_B_induced1_peak_8739	5.49652	NM_007284	TWF2
chr3	52291266	52291472	MACS2/human/319_320_rep_B_induced1_peak_8741	12.0337	NM_025222	WDR82
chr3	52312424	52312645	MACS2/human/319_320_rep_B_induced1_peak_8742	6.39948	NM_025222	WDR82
chr3	52457175	52457298	MACS2/human/319_320_rep_B_induced1_peak_8743	6.609	NM_001278221	NA
chr3	52486166	52486324	MACS2/human/319_320_rep_B_induced1_peak_8744	4.20027	NM_003280	TNNC1
chr3	52489628	52489748	MACS2/human/319_320_rep_B_induced1_peak_8745	5.50797	NM_007184	NISCH
chr3	52546363	52546479	MACS2/human/319_320_rep_B_induced1_peak_8749	6.609	NM_015136	STAB1
chr3	52563338	52563449	MACS2/human/319_320_rep_B_induced1_peak_8750	4.71266	NM_022908	NT5DC2
chr3	52567545	52567790	MACS2/human/319_320_rep_B_induced1_peak_8751	8.84048	NM_001134231	NT5DC2
chr3	52570711	52570904	MACS2/human/319_320_rep_B_induced1_peak_8752	4.59785	NM_001124767	SMIM4
chr3	52720071	52720204	MACS2/human/319_320_rep_B_induced1_peak_8753	9.50566	NM_206825	GNL3
chr3	52720727	52720874	MACS2/human/319_320_rep_B_induced1_peak_8754	7.0172	NM_014366	GNL3
chr3	52728805	52729037	MACS2/human/319_320_rep_B_induced1_peak_8755	13.3317	NM_001278281	NA
chr3	52874039	52874187	MACS2/human/319_320_rep_B_induced1_peak_8757	10.9829	NM_198563	TMEM110
chr3	52938897	52939019	MACS2/human/319_320_rep_B_induced1_peak_8758	9.15696	NM_016329	SFMBT1
chr3	53125796	53125996	MACS2/human/319_320_rep_B_induced1_peak_8761	7.08942	NM_052859	RFT1
chr3	53916030	53916141	MACS2/human/319_320_rep_B_induced1_peak_8763	4.42103	NM_022899	ACTR8
chr3	53925757	53925871	MACS2/human/319_320_rep_B_induced1_peak_8764	7.65347	NM_021237	SELK
chr3	54671764	54671922	MACS2/human/319_320_rep_B_induced1_peak_8765	6.93067	NR_027122	ESRG
chr3	56657549	56657660	MACS2/human/319_320_rep_B_induced1_peak_8767	7.01256	NM_001112736	FAM208A
chr3	56657722	56657849	MACS2/human/319_320_rep_B_induced1_peak_8768	5.09326	NM_001112736	FAM208A
chr3	56675440	56675592	MACS2/human/319_320_rep_B_induced1_peak_8769	10.9504	NM_001112736	FAM208A
chr3	56763397	56763508	MACS2/human/319_320_rep_B_induced1_peak_8770	6.8226	NM_001128615	ARHGEF3
chr3	57542920	57543037	MACS2/human/319_320_rep_B_induced1_peak_8773	8.01995	NM_177966	PDE12
chr3	57582975	57583099	MACS2/human/319_320_rep_B_induced1_peak_8774	5.89347	NM_001660	ARF4
chr3	57743082	57743311	MACS2/human/319_320_rep_B_induced1_peak_8777	13.7295	NM_007159	SLMAP
chr3	57994145	57994294	MACS2/human/319_320_rep_B_induced1_peak_8778	10.2549	NM_001164317	FLNB
chr3	58109099	58109290	MACS2/human/319_320_rep_B_induced1_peak_8779	4.14969	NM_001164317	FLNB
chr3	58487199	58487310	MACS2/human/319_320_rep_B_induced1_peak_8780	5.88459	NM_001128214	KCTD6
chr3	61547258	61547374	MACS2/human/319_320_rep_B_induced1_peak_8783	10.4475	NM_002841	PTPRG
chr3	62189220	62189582	MACS2/human/319_320_rep_B_induced1_peak_8784	9.63297	NM_002841	PTPRG
chr3	63825345	63825481	MACS2/human/319_320_rep_B_induced1_peak_8785	5.06387	NM_001285404	NA
chr3	65342045	65342332	MACS2/human/319_320_rep_B_induced1_peak_8786	8.53815	NM_015520	MAGI1
chr3	65342439	65342655	MACS2/human/319_320_rep_B_induced1_peak_8787	9.17093	NM_015520	MAGI1
chr3	65415504	65415615	MACS2/human/319_320_rep_B_induced1_peak_8788	6.41015	NM_001033057	MAGI1
chr3	66271436	66271547	MACS2/human/319_320_rep_B_induced1_peak_8789	5.25301	NM_001164796	SLC25A26
chr3	69134116	69134266	MACS2/human/319_320_rep_B_induced1_peak_8791	7.14469	NM_006407	ARL6IP5
chr3	75471208	75471451	MACS2/human/319_320_rep_B_induced1_peak_8796	8.80745	NR_024241	FAM86DP
chr3	75481999	75482111	MACS2/human/319_320_rep_B_induced1_peak_8797	5.84441	NR_024241	FAM86DP
chr3	81810628	81810825	MACS2/human/319_320_rep_B_induced1_peak_8804	4.53562	NM_000158	GBE1
chr3	87276444	87276555	MACS2/human/319_320_rep_B_induced1_peak_8806	5.4231	NM_014043	CHMP2B
chr3	93772306	93772417	MACS2/human/319_320_rep_B_induced1_peak_8807	5.67786	NM_144996	ARL13B
chr3	96962886	96963067	MACS2/human/319_320_rep_B_induced1_peak_8809	7.55314	NM_001080448	EPHA6
chr3	97686368	97686491	MACS2/human/319_320_rep_B_induced1_peak_8810	5.91925	NM_153182	MINA
chr3	97691139	97691250	MACS2/human/319_320_rep_B_induced1_peak_8811	6.47946	NM_032778	MINA
chr3	98240190	98240321	MACS2/human/319_320_rep_B_induced1_peak_8812	4.32732	NM_001040182	CLDND1
chr3	98518374	98518578	MACS2/human/319_320_rep_B_induced1_peak_8813	9.52874	NM_080927	DCBLD2
chr3	99513276	99513577	MACS2/human/319_320_rep_B_induced1_peak_8814	32.5634	NM_001850	COL8A1
chr3	99513654	99513775	MACS2/human/319_320_rep_B_induced1_peak_8815	7.67747	NM_001850	COL8A1
chr3	100084329	100084453	MACS2/human/319_320_rep_B_induced1_peak_8818	6.8998	NM_014820	TOMM70A
chr3	100943278	100943460	MACS2/human/319_320_rep_B_induced1_peak_8821	6.609	NM_016247	IMPG2
chr3	101405284	101405437	MACS2/human/319_320_rep_B_induced1_peak_8822	4.06476	NM_000986	RPL24
chr3	101443428	101443619	MACS2/human/319_320_rep_B_induced1_peak_8823	6.609	NM_001303401	NA
chr3	101679187	101679456	MACS2/human/319_320_rep_B_induced1_peak_8824	6.609	NR_026934	LOC152225
chr3	101715920	101716035	MACS2/human/319_320_rep_B_induced1_peak_8825	6.05935	NR_026934	LOC152225
chr3	105085769	105085880	MACS2/human/319_320_rep_B_induced1_peak_8827	6.30994	NM_001627	ALCAM
chr3	110790680	110790823	MACS2/human/319_320_rep_B_induced1_peak_8831	5.25301	NM_015480	PVRL3
chr3	111603703	111603828	MACS2/human/319_320_rep_B_induced1_peak_8833	6.99607	NM_145753	AX747104
chr3	111604015	111604158	MACS2/human/319_320_rep_B_induced1_peak_8834	4.09754	NM_145753	AX747104
chr3	111697895	111698059	MACS2/human/319_320_rep_B_induced1_peak_8835	6.76721	NR_073570	ABHD10
chr3	112280405	112280716	MACS2/human/319_320_rep_B_induced1_peak_8836	5.04557	NM_001278712	NA
chr3	112299735	112299851	MACS2/human/319_320_rep_B_induced1_peak_8837	6.60184	NM_017945	SLC35A5
chr3	112359446	112359663	MACS2/human/319_320_rep_B_induced1_peak_8838	13.6787	NM_199511	CCDC80
chr3	113375294	113375405	MACS2/human/319_320_rep_B_induced1_peak_8840	7.73433	NM_001009899	KIAA2018
chr3	113464913	113465079	MACS2/human/319_320_rep_B_induced1_peak_8841	7.22285	NM_025146	NAA50
chr3	113723488	113723636	MACS2/human/319_320_rep_B_induced1_peak_8843	6.8226	NM_020817	KIAA1407
chr3	113775601	113775810	MACS2/human/319_320_rep_B_induced1_peak_8844	8.40656	NM_024638	QTRTD1
chr3	119217441	119217552	MACS2/human/319_320_rep_B_induced1_peak_8846	5.52911	NM_016589	TIMMDC1
chr3	119812794	119813006	MACS2/human/319_320_rep_B_induced1_peak_8848	4.34664	NM_001146156	GSK3B
chr3	119813131	119813254	MACS2/human/319_320_rep_B_induced1_peak_8849	8.86178	NM_001146156	GSK3B
chr3	120315186	120315352	MACS2/human/319_320_rep_B_induced1_peak_8851	4.85117	NM_004547	NDUFB4
chr3	120347160	120347321	MACS2/human/319_320_rep_B_induced1_peak_8852	7.28933	NM_000187	HGD
chr3	122133462	122133689	MACS2/human/319_320_rep_B_induced1_peak_8855	5.63951	NM_019069	WDR5B
chr3	122247124	122247383	MACS2/human/319_320_rep_B_induced1_peak_8856	5.75829	NM_001146105	PARP9
chr3	122274309	122274451	MACS2/human/319_320_rep_B_induced1_peak_8857	9.34305	NM_001146106	PARP9
chr3	122288493	122288738	MACS2/human/319_320_rep_B_induced1_peak_8858	5.31402	NM_138287	DTX3L
chr3	122399671	122399936	MACS2/human/319_320_rep_B_induced1_peak_8860	4.25758	NM_017554	PARP14
chr3	122419766	122419969	MACS2/human/319_320_rep_B_induced1_peak_8861	4.84985	NM_017554	PARP14
chr3	122437319	122437435	MACS2/human/319_320_rep_B_induced1_peak_8862	4.61655	NM_017554	PARP14
chr3	122459317	122459428	MACS2/human/319_320_rep_B_induced1_peak_8863	5.84026	NM_024610	BC042374
chr3	122628649	122628893	MACS2/human/319_320_rep_B_induced1_peak_8864	5.39428	NM_001031702	SEMA5B
chr3	122645247	122645358	MACS2/human/319_320_rep_B_induced1_peak_8865	5.88728	NR_046079	SEMA5B
chr3	122746432	122746543	MACS2/human/319_320_rep_B_induced1_peak_8866	4.53562	NM_001031702	SEMA5B
chr3	122920794	122920905	MACS2/human/319_320_rep_B_induced1_peak_8868	5.67786	NM_012430	SEC22A
chr3	123167277	123167400	MACS2/human/319_320_rep_B_induced1_peak_8869	6.05935	NM_183357	ADCY5
chr3	123303755	123303866	MACS2/human/319_320_rep_B_induced1_peak_8870	4.1753	NM_198402	PTPLB
chr3	123419439	123419676	MACS2/human/319_320_rep_B_induced1_peak_8871	10.5082	NM_053028	MYLK
chr3	123452850	123453036	MACS2/human/319_320_rep_B_induced1_peak_8872	7.24759	NM_053028	MYLK
chr3	123633823	123634003	MACS2/human/319_320_rep_B_induced1_peak_8873	7.99761	NM_022757	CCDC14
chr3	123665873	123666029	MACS2/human/319_320_rep_B_induced1_peak_8874	9.97555	NM_022757	CCDC14
chr3	124456872	124457015	MACS2/human/319_320_rep_B_induced1_peak_8876	7.52911	NR_033437	NA
chr3	124688577	124688688	MACS2/human/319_320_rep_B_induced1_peak_8879	4.51575	NM_020733	HEG1
chr3	124689197	124689622	MACS2/human/319_320_rep_B_induced1_peak_8880	15.16	NM_020733	HEG1
chr3	124732430	124732610	MACS2/human/319_320_rep_B_induced1_peak_8881	8.58588	NM_020733	HEG1
chr3	124774667	124774838	MACS2/human/319_320_rep_B_induced1_peak_8882	7.54534	NM_020733	HEG1
chr3	124951680	124951791	MACS2/human/319_320_rep_B_induced1_peak_8884	5.85997	NM_021964	ZNF148
chr3	125093920	125094104	MACS2/human/319_320_rep_B_induced1_peak_8885	7.83579	NM_021964	ZNF148
chr3	125648143	125648257	MACS2/human/319_320_rep_B_induced1_peak_8887	8.88979	NR_024251	FAM86JP
chr3	126180356	126180858	MACS2/human/319_320_rep_B_induced1_peak_8888	16.2305	NR_104249	NA
chr3	126423105	126423232	MACS2/human/319_320_rep_B_induced1_peak_8889	5.40097	NM_032343	CHCHD6
chr3	126707568	126707927	MACS2/human/319_320_rep_B_induced1_peak_8890	7.71997	NM_032242	C3orf56
chr3	126752753	126753230	MACS2/human/319_320_rep_B_induced1_peak_8891	8.53959	NM_032242	C3orf56
chr3	126754159	126754325	MACS2/human/319_320_rep_B_induced1_peak_8892	7.4645	NM_032242	C3orf56
chr3	127340609	127340764	MACS2/human/319_320_rep_B_induced1_peak_8893	8.56674	NR_073375	MCM2
chr3	127391269	127391517	MACS2/human/319_320_rep_B_induced1_peak_8894	10.015	NM_015720	PODXL2
chr3	127399138	127399355	MACS2/human/319_320_rep_B_induced1_peak_8895	5.19477	NR_033429	NA
chr3	127541474	127541585	MACS2/human/319_320_rep_B_induced1_peak_8896	6.88769	NM_007283	MGLL
chr3	127788911	127789141	MACS2/human/319_320_rep_B_induced1_peak_8897	14.7236	NM_013336	SEC61A1
chr3	127789296	127789506	MACS2/human/319_320_rep_B_induced1_peak_8898	8.0434	NM_013336	SEC61A1
chr3	127842484	127842648	MACS2/human/319_320_rep_B_induced1_peak_8899	7.67932	NM_003707	RUVBL1
chr3	128444995	128445194	MACS2/human/319_320_rep_B_induced1_peak_8901	10.6565	NM_004637	DQ576681
chr3	128598503	128598618	MACS2/human/319_320_rep_B_induced1_peak_8903	6.25176	NR_033426	ACAD9
chr3	128631562	128631709	MACS2/human/319_320_rep_B_induced1_peak_8904	10.1674	NM_014049	ACAD9
chr3	128809874	128810127	MACS2/human/319_320_rep_B_induced1_peak_8905	7.94533	NM_001204890	ISY1-RAB43
chr3	128840351	128840462	MACS2/human/319_320_rep_B_induced1_peak_8906	5.10033	NM_001204887	RAB43
chr3	128879761	128879872	MACS2/human/319_320_rep_B_induced1_peak_8907	6.47946	NM_001204890	ISY1-RAB43
chr3	128902590	128902728	MACS2/human/319_320_rep_B_induced1_peak_8908	4.13046	NM_003418	CNBP
chr3	128997700	128997945	MACS2/human/319_320_rep_B_induced1_peak_8910	13.5893	NM_001006109	C3orf37
chr3	129034819	129035118	MACS2/human/319_320_rep_B_induced1_peak_8912	9.69069	NM_006026	H1FX
chr3	129120267	129120396	MACS2/human/319_320_rep_B_induced1_peak_8914	5.95795	NM_207307	EFCAB12
chr3	129155881	129155992	MACS2/human/319_320_rep_B_induced1_peak_8915	6.23001	NM_003925	MBD4
chr3	129274105	129274352	MACS2/human/319_320_rep_B_induced1_peak_8916	4.83301	NM_015103	PLXND1
chr3	129274663	129275241	MACS2/human/319_320_rep_B_induced1_peak_8917	9.61724	NM_015103	PLXND1
chr3	129369098	129369250	MACS2/human/319_320_rep_B_induced1_peak_8919	5.67786	NM_001017395	TMCC1
chr3	129817067	129817256	MACS2/human/319_320_rep_B_induced1_peak_8921	11.663	NR_024252	FAM86HP
chr3	131068711	131068822	MACS2/human/319_320_rep_B_induced1_peak_8923	6.30568	NM_024800	NEK11
chr3	131081098	131081209	MACS2/human/319_320_rep_B_induced1_peak_8924	4.71796	NR_027766	NUDT16P1
chr3	131082317	131082473	MACS2/human/319_320_rep_B_induced1_peak_8925	9.30228	NR_027766	NUDT16P1
chr3	131100648	131100759	MACS2/human/319_320_rep_B_induced1_peak_8926	5.63377	NR_033268	NUDT16
chr3	131102162	131102301	MACS2/human/319_320_rep_B_induced1_peak_8927	5.0075	NR_033268	NUDT16
chr3	132411585	132411696	MACS2/human/319_320_rep_B_induced1_peak_8929	4.77582	NR_037804	NA
chr3	133380626	133380748	MACS2/human/319_320_rep_B_induced1_peak_8931	6.24466	NM_007027	TOPBP1
chr3	134075993	134076156	MACS2/human/319_320_rep_B_induced1_peak_8933	4.27026	NM_016201	AMOTL2
chr3	134076324	134076648	MACS2/human/319_320_rep_B_induced1_peak_8934	5.17693	NM_016201	AMOTL2
chr3	134089985	134090387	MACS2/human/319_320_rep_B_induced1_peak_8935	4.82245	NM_001278683	NA
chr3	134093153	134093334	MACS2/human/319_320_rep_B_induced1_peak_8936	5.37715	NM_016201	AMOTL2
chr3	134201662	134201782	MACS2/human/319_320_rep_B_induced1_peak_8937	5.22112	NM_001242375	ANAPC13
chr3	135684596	135684736	MACS2/human/319_320_rep_B_induced1_peak_8938	10.3856	NM_002718	PPP2R3A
chr3	135871287	135871455	MACS2/human/319_320_rep_B_induced1_peak_8939	12.4437	NM_018133	MSL2
chr3	135969235	135969369	MACS2/human/319_320_rep_B_induced1_peak_8940	5.15763	NM_000532	PCCB
chr3	136537830	136538153	MACS2/human/319_320_rep_B_induced1_peak_8941	8.8897	NM_001097599	SLC35G2
chr3	136573987	136574256	MACS2/human/319_320_rep_B_induced1_peak_8943	15.9515	NM_001097599	SLC35G2
chr3	136580641	136580831	MACS2/human/319_320_rep_B_induced1_peak_8944	8.4233	NR_110177	NA
chr3	136667102	136667213	MACS2/human/319_320_rep_B_induced1_peak_8945	6.47946	NM_001190796	NCK1
chr3	137831304	137831415	MACS2/human/319_320_rep_B_induced1_peak_8947	4.80124	NM_001170538	DZIP1L
chr3	137834303	137834414	MACS2/human/319_320_rep_B_induced1_peak_8948	5.23688	NM_173543	DZIP1L
chr3	137880773	137880950	MACS2/human/319_320_rep_B_induced1_peak_8949	7.13676	NM_016216	DBR1
chr3	137893583	137893697	MACS2/human/319_320_rep_B_induced1_peak_8950	10.0639	NM_016216	DBR1
chr3	137906361	137906478	MACS2/human/319_320_rep_B_induced1_peak_8951	7.77536	NM_014154	ARMC8
chr3	138122487	138122618	MACS2/human/319_320_rep_B_induced1_peak_8953	7.28933	NM_001252093	MRAS
chr3	139108345	139108472	MACS2/human/319_320_rep_B_induced1_peak_8956	5.78135	NR_023350	NA
chr3	140695233	140695401	MACS2/human/319_320_rep_B_induced1_peak_8958	20.607	NM_001104647	SLC25A36
chr3	141164110	141164221	MACS2/human/319_320_rep_B_induced1_peak_8961	5.93885	NM_001080412	ZBTB38
chr3	141595492	141595682	MACS2/human/319_320_rep_B_induced1_peak_8962	5.02329	NM_001679	ATP1B3
chr3	141868121	141868326	MACS2/human/319_320_rep_B_induced1_peak_8963	8.8897	NM_001178138	TFDP2
chr3	142166739	142166852	MACS2/human/319_320_rep_B_induced1_peak_8964	9.92004	NM_019001	XRN1
chr3	142681513	142681641	MACS2/human/319_320_rep_B_induced1_peak_8965	9.73043	NM_198504	AK093381
chr3	143271203	143271338	MACS2/human/319_320_rep_B_induced1_peak_8966	6.609	NM_173653	SLC9A9
chr3	146254337	146254451	MACS2/human/319_320_rep_B_induced1_peak_8967	6.08362	NM_021105	PLSCR1
chr3	146262215	146262380	MACS2/human/319_320_rep_B_induced1_peak_8969	6.61055	NM_021105	PLSCR1
chr3	148804169	148804280	MACS2/human/319_320_rep_B_induced1_peak_8972	5.5888	NM_003071	HLTF
chr3	149375695	149375809	MACS2/human/319_320_rep_B_induced1_peak_8973	6.17964	NM_001168280	WWTR1
chr3	150126120	150126361	MACS2/human/319_320_rep_B_induced1_peak_8974	4.84008	NM_014779	TSC22D2
chr3	150126575	150127097	MACS2/human/319_320_rep_B_induced1_peak_8975	7.0107	NM_014779	TSC22D2
chr3	150127297	150127470	MACS2/human/319_320_rep_B_induced1_peak_8976	5.13045	NM_014779	TSC22D2
chr3	150127539	150128103	MACS2/human/319_320_rep_B_induced1_peak_8977	8.11227	NM_014779	TSC22D2
chr3	150128209	150128354	MACS2/human/319_320_rep_B_induced1_peak_8978	5.44669	NM_014779	TSC22D2
chr3	150264096	150264272	MACS2/human/319_320_rep_B_induced1_peak_8979	4.45661	NM_014445	BC039424
chr3	150459972	150460236	MACS2/human/319_320_rep_B_induced1_peak_8980	7.15092	NM_005067	SIAH2
chr3	152880037	152880248	MACS2/human/319_320_rep_B_induced1_peak_8984	7.11299	NM_002886	RAP2B
chr3	152880596	152881065	MACS2/human/319_320_rep_B_induced1_peak_8985	7.27016	NM_002886	RAP2B
chr3	152881679	152881815	MACS2/human/319_320_rep_B_induced1_peak_8986	7.2243	NM_002886	RAP2B
chr3	153839963	153840093	MACS2/human/319_320_rep_B_induced1_peak_8988	6.29494	NM_001251962	ARHGEF26
chr3	155571593	155571704	MACS2/human/319_320_rep_B_induced1_peak_8990	4.18249	NM_004733	AK130481
chr3	155572088	155572200	MACS2/human/319_320_rep_B_induced1_peak_8991	6.73074	NM_004733	AK130481
chr3	156422519	156422642	MACS2/human/319_320_rep_B_induced1_peak_8993	4.79231	NM_001184717	TIPARP
chr3	156422696	156422807	MACS2/human/319_320_rep_B_induced1_peak_8994	4.1211	NM_001184717	TIPARP
chr3	156865927	156866146	MACS2/human/319_320_rep_B_induced1_peak_8995	8.4653	NM_020307	CCNL1
chr3	156877799	156877912	MACS2/human/319_320_rep_B_induced1_peak_8996	4.94946	NM_020307	CCNL1
chr3	157160880	157161029	MACS2/human/319_320_rep_B_induced1_peak_8997	4.62364	NM_002852	PTX3
chr3	157815410	157815614	MACS2/human/319_320_rep_B_induced1_peak_8998	12.2903	NM_003030	SHOX2
chr3	159482346	159482458	MACS2/human/319_320_rep_B_induced1_peak_8999	4.29936	NM_001197113	IQCJ-SCHIP1
chr3	159482509	159482698	MACS2/human/319_320_rep_B_induced1_peak_9000	5.21643	NM_001197113	IQCJ-SCHIP1
chr3	159706635	159706752	MACS2/human/319_320_rep_B_induced1_peak_9002	10.33	NM_000882	IL12A
chr3	159943394	159943505	MACS2/human/319_320_rep_B_induced1_peak_9003	6.62922	NM_001168214	C3orf80
chr3	159943738	159944159	MACS2/human/319_320_rep_B_induced1_peak_9004	22.4548	NM_001168214	C3orf80
chr3	159944569	159944680	MACS2/human/319_320_rep_B_induced1_peak_9005	6.0153	NM_001168214	C3orf80
chr3	160283054	160283349	MACS2/human/319_320_rep_B_induced1_peak_9006	5.79363	NM_002268	KPNA4
chr3	164907632	164907759	MACS2/human/319_320_rep_B_induced1_peak_9009	6.609	NM_014926	SLITRK3
chr3	167813096	167813515	MACS2/human/319_320_rep_B_induced1_peak_9011	5.00153	NM_014498	GOLIM4
chr3	168802332	168802448	MACS2/human/319_320_rep_B_induced1_peak_9012	6.49627	NM_001164000	MECOM
chr3	169496980	169497092	MACS2/human/319_320_rep_B_induced1_peak_9016	8.01995	NR_033702	MYNN
chr3	169710430	169710807	MACS2/human/319_320_rep_B_induced1_peak_9017	11.8038	NM_003262	SEC62
chr3	171320631	171320851	MACS2/human/319_320_rep_B_induced1_peak_9020	7.9545	NM_002662	PLD1
chr3	171576176	171576528	MACS2/human/319_320_rep_B_induced1_peak_9021	6.46051	NM_001164436	TMEM212
chr3	171757423	171757572	MACS2/human/319_320_rep_B_induced1_peak_9022	8.44168	NM_022763	GU289929
chr3	172351143	172351452	MACS2/human/319_320_rep_B_induced1_peak_9023	8.67985	NM_020792	NCEH1
chr3	172351591	172351745	MACS2/human/319_320_rep_B_induced1_peak_9024	10.429	NM_020792	NCEH1
chr3	173322494	173322646	MACS2/human/319_320_rep_B_induced1_peak_9026	6.609	NM_014932	NAALADL2
chr3	178952030	178952204	MACS2/human/319_320_rep_B_induced1_peak_9028	11.8674	NM_006218	PIK3CA
chr3	179040925	179041036	MACS2/human/319_320_rep_B_induced1_peak_9029	5.5888	NM_001303425	NA
chr3	179051303	179051447	MACS2/human/319_320_rep_B_induced1_peak_9030	12.9354	NM_001303425	NA
chr3	179051631	179051800	MACS2/human/319_320_rep_B_induced1_peak_9031	8.00228	NM_001303425	NA
chr3	179280731	179280842	MACS2/human/319_320_rep_B_induced1_peak_9032	4.87236	NM_004301	ACTL6A
chr3	179370851	179370962	MACS2/human/319_320_rep_B_induced1_peak_9033	5.4231	NM_003940	USP13
chr3	182511358	182511500	MACS2/human/319_320_rep_B_induced1_peak_9034	4.21684	NM_014616	ATP11B
chr3	183353450	183353561	MACS2/human/319_320_rep_B_induced1_peak_9037	6.73074	NM_017644	KLHL24
chr3	183534909	183535074	MACS2/human/319_320_rep_B_induced1_peak_9038	11.1045	NM_024871	MAP6D1
chr3	183535864	183535975	MACS2/human/319_320_rep_B_induced1_peak_9039	4.77582	NM_024871	MAP6D1
chr3	183602530	183602661	MACS2/human/319_320_rep_B_induced1_peak_9040	4.74506	NM_001037639	PARL
chr3	183702335	183702446	MACS2/human/319_320_rep_B_induced1_peak_9041	7.28685	NM_001023587	ABCC5
chr3	183862774	183862895	MACS2/human/319_320_rep_B_induced1_peak_9042	4.22084	NM_003907	EIF2B5
chr3	183873196	183873446	MACS2/human/319_320_rep_B_induced1_peak_9043	8.67634	NM_004423	DVL3
chr3	183892633	183892837	MACS2/human/319_320_rep_B_induced1_peak_9044	10.1373	NM_004068	AP2M1
chr3	183894682	183894818	MACS2/human/319_320_rep_B_induced1_peak_9045	4.18779	NM_004068	AP2M1
chr3	183911440	183911589	MACS2/human/319_320_rep_B_induced1_peak_9046	4.64342	NM_018358	ABCF3
chr3	184017037	184017199	MACS2/human/319_320_rep_B_induced1_peak_9047	8.66977	NM_002808	PSMD2
chr3	184032400	184032537	MACS2/human/319_320_rep_B_induced1_peak_9048	4.29825	NM_198242	EIF4G1
chr3	184039491	184039721	MACS2/human/319_320_rep_B_induced1_peak_9049	8.63922	NM_182917	EIF4G1
chr3	184052586	184052906	MACS2/human/319_320_rep_B_induced1_peak_9050	15.1117	NM_182917	EIF4G1
chr3	184062474	184062790	MACS2/human/319_320_rep_B_induced1_peak_9051	12.7106	NM_001171093	FAM131A
chr3	184079530	184079665	MACS2/human/319_320_rep_B_induced1_peak_9052	4.48064	NM_001278700	NA
chr3	184098983	184099135	MACS2/human/319_320_rep_B_induced1_peak_9053	6.0153	NM_001304473	NA
chr3	184428720	184428847	MACS2/human/319_320_rep_B_induced1_peak_9054	5.59704	NM_022149	MAGEF1
chr3	184429208	184429370	MACS2/human/319_320_rep_B_induced1_peak_9055	9.47795	NM_022149	MAGEF1
chr3	184529972	184530083	MACS2/human/319_320_rep_B_induced1_peak_9056	5.66486	NM_015303	VPS8
chr3	184911121	184911232	MACS2/human/319_320_rep_B_induced1_peak_9058	5.76328	NM_001166415	EHHADH
chr3	185191202	185191344	MACS2/human/319_320_rep_B_induced1_peak_9059	6.05935	NM_004721	MAP3K13
chr3	185304133	185304244	MACS2/human/319_320_rep_B_induced1_peak_9060	5.30133	NM_021627	SENP2
chr3	185542597	185542813	MACS2/human/319_320_rep_B_induced1_peak_9061	4.68156	NM_006548	IGF2BP2
chr3	185655631	185655804	MACS2/human/319_320_rep_B_induced1_peak_9062	13.5214	NM_001243879	TRA2B
chr3	185826735	185826861	MACS2/human/319_320_rep_B_induced1_peak_9063	7.41874	NM_004454	ETV5
chr3	185866272	185866383	MACS2/human/319_320_rep_B_induced1_peak_9064	5.34156	NM_001346	DGKG
chr3	186857142	186857253	MACS2/human/319_320_rep_B_induced1_peak_9066	5.50546	NM_052969	RPL39L
chr3	187870713	187870861	MACS2/human/319_320_rep_B_induced1_peak_9067	6.39402	NR_036497	LPP-AS2
chr3	187871018	187871129	MACS2/human/319_320_rep_B_induced1_peak_9068	8.28652	NR_036497	LPP-AS2
chr3	187898024	187898135	MACS2/human/319_320_rep_B_induced1_peak_9069	5.34156	NR_024413	FLJ42393
chr3	188327266	188327459	MACS2/human/319_320_rep_B_induced1_peak_9072	8.34323	NM_001167671	LPP
chr3	188603437	188603611	MACS2/human/319_320_rep_B_induced1_peak_9073	7.5346	NM_001167671	LPP
chr3	191047222	191047348	MACS2/human/319_320_rep_B_induced1_peak_9076	5.13789	NM_178335	CCDC50
chr3	194308456	194308783	MACS2/human/319_320_rep_B_induced1_peak_9078	9.1506	NM_001011655	TMEM44
chr3	194309010	194309223	MACS2/human/319_320_rep_B_induced1_peak_9079	17.672	NM_001011655	TMEM44
chr3	194353978	194354126	MACS2/human/319_320_rep_B_induced1_peak_9080	6.00039	NM_001011655	TMEM44
chr3	194362711	194362900	MACS2/human/319_320_rep_B_induced1_peak_9081	11.97	NM_018385	LSG1
chr3	194406682	194407022	MACS2/human/319_320_rep_B_induced1_peak_9082	8.8097	NM_153690	FAM43A
chr3	194408149	194408610	MACS2/human/319_320_rep_B_induced1_peak_9083	12.0337	NM_153690	FAM43A
chr3	194409377	194409488	MACS2/human/319_320_rep_B_induced1_peak_9084	4.29724	NM_153690	FAM43A
chr3	194790183	194790743	MACS2/human/319_320_rep_B_induced1_peak_9085	6.96091	NM_152531	XXYLT1
chr3	195006376	195006550	MACS2/human/319_320_rep_B_induced1_peak_9086	6.609	NM_012287	ACAP2
chr3	195590394	195590756	MACS2/human/319_320_rep_B_induced1_peak_9090	15.9259	NM_005781	TNK2
chr3	195595138	195595426	MACS2/human/319_320_rep_B_induced1_peak_9091	12.9006	NM_005781	TNK2
chr3	196014380	196014491	MACS2/human/319_320_rep_B_induced1_peak_9092	6.1692	NM_005017	PCYT1A
chr3	196230413	196230524	MACS2/human/319_320_rep_B_induced1_peak_9094	7.6677	NM_152617	RNF168
chr3	196311184	196311325	MACS2/human/319_320_rep_B_induced1_peak_9095	8.28399	NM_001105573	FBXO45
chr3	196555429	196555542	MACS2/human/319_320_rep_B_induced1_peak_9097	8.34323	NM_002577	PAK2
chr3	196557354	196557518	MACS2/human/319_320_rep_B_induced1_peak_9098	8.12518	NM_002577	PAK2
chr3	196594809	196594952	MACS2/human/319_320_rep_B_induced1_peak_9099	7.89875	NM_152699	SENP5
chr3	196613211	196613359	MACS2/human/319_320_rep_B_induced1_peak_9100	10.65	NM_152699	SENP5
chr3	196657716	196657827	MACS2/human/319_320_rep_B_induced1_peak_9101	5.90922	NM_152699	SENP5
chr3	196669564	196669870	MACS2/human/319_320_rep_B_induced1_peak_9102	12.1617	NR_024388	NCBP2-AS2
chr3	196670098	196670317	MACS2/human/319_320_rep_B_induced1_peak_9103	17.9734	NR_024388	NCBP2-AS2
chr3	196673411	196673522	MACS2/human/319_320_rep_B_induced1_peak_9104	5.46024	NM_025163	PIGZ
chr3	196695560	196695671	MACS2/human/319_320_rep_B_induced1_peak_9105	5.04287	NM_025163	PIGZ
chr3	196754707	196754831	MACS2/human/319_320_rep_B_induced1_peak_9109	4.29793	NM_005929	MFI2
chr3	196756472	196756677	MACS2/human/319_320_rep_B_induced1_peak_9110	8.75586	NM_005929	MFI2
chr3	197237416	197237598	MACS2/human/319_320_rep_B_induced1_peak_9112	7.80051	NM_004051	BDH1
chr3	197238785	197238917	MACS2/human/319_320_rep_B_induced1_peak_9113	7.48494	NM_004051	BDH1
chr3	197401217	197401430	MACS2/human/319_320_rep_B_induced1_peak_9114	5.30133	NM_014687	KIAA0226
chr3	197767347	197767898	MACS2/human/319_320_rep_B_induced1_peak_9116	16.1631	NM_001136049	LMLN
chr3	197884354	197884518	MACS2/human/319_320_rep_B_induced1_peak_9117	7.12443	NM_001145248	BC065754
chr4	516099	516364	MACS2/human/319_320_rep_B_induced1_peak_9119	7.83579	NM_001289057	NA
chr4	675910	676035	MACS2/human/319_320_rep_B_induced1_peak_9123	7.61796	NM_032219	MFSD7
chr4	699586	699755	MACS2/human/319_320_rep_B_induced1_peak_9124	4.20027	NM_006315	DKFZp547K2416
chr4	759827	759948	MACS2/human/319_320_rep_B_induced1_peak_9125	5.13207	NM_006315	DKFZp547K2416
chr4	951733	951859	MACS2/human/319_320_rep_B_induced1_peak_9126	4.67703	NM_032326	TMEM175
chr4	951931	952053	MACS2/human/319_320_rep_B_induced1_peak_9127	5.9605	NM_032326	TMEM175
chr4	953505	953649	MACS2/human/319_320_rep_B_induced1_peak_9128	5.18948	NM_001347	DGKQ
chr4	967033	967338	MACS2/human/319_320_rep_B_induced1_peak_9129	8.02422	NM_001347	DGKQ
chr4	980885	981055	MACS2/human/319_320_rep_B_induced1_peak_9130	4.19742	NR_110313	NA
chr4	981482	982002	MACS2/human/319_320_rep_B_induced1_peak_9131	10.0285	NM_213613	SLC26A1
chr4	982089	982507	MACS2/human/319_320_rep_B_induced1_peak_9132	9.33086	NM_213613	SLC26A1
chr4	982587	983292	MACS2/human/319_320_rep_B_induced1_peak_9133	16.8954	NM_213613	SLC26A1
chr4	983438	983757	MACS2/human/319_320_rep_B_induced1_peak_9134	5.43629	NM_213613	SLC26A1
chr4	984936	985087	MACS2/human/319_320_rep_B_induced1_peak_9135	6.53264	NM_213613	SLC26A1
chr4	985241	985391	MACS2/human/319_320_rep_B_induced1_peak_9136	4.06721	NM_213613	SLC26A1
chr4	986527	986692	MACS2/human/319_320_rep_B_induced1_peak_9138	7.10744	NM_213613	SLC26A1
chr4	1165740	1165857	MACS2/human/319_320_rep_B_induced1_peak_9144	6.609	NM_001199021	SPON2
chr4	1244333	1244460	MACS2/human/319_320_rep_B_induced1_peak_9146	7.79061	NR_033339	C4orf42
chr4	1245322	1245434	MACS2/human/319_320_rep_B_induced1_peak_9147	7.67747	NR_033339	C4orf42
chr4	1333324	1333515	MACS2/human/319_320_rep_B_induced1_peak_9149	8.10485	NM_001017405	MAEA
chr4	1341054	1341317	MACS2/human/319_320_rep_B_induced1_peak_9150	5.99326	NM_020894	UVSSA
chr4	1379686	1379857	MACS2/human/319_320_rep_B_induced1_peak_9152	7.40292	NM_020894	UVSSA
chr4	1379940	1380162	MACS2/human/319_320_rep_B_induced1_peak_9153	13.9841	NM_020894	UVSSA
chr4	1717812	1717997	MACS2/human/319_320_rep_B_induced1_peak_9155	6.67452	NM_001127266	TMEM129
chr4	1719944	1720082	MACS2/human/319_320_rep_B_induced1_peak_9156	4.21015	NM_001127266	TMEM129
chr4	1722452	1722945	MACS2/human/319_320_rep_B_induced1_peak_9157	6.08084	NM_001127266	TMEM129
chr4	1723258	1723376	MACS2/human/319_320_rep_B_induced1_peak_9158	6.55982	NM_006342	TACC3
chr4	1729971	1730353	MACS2/human/319_320_rep_B_induced1_peak_9159	8.66957	NM_006342	TACC3
chr4	1795033	1795225	MACS2/human/319_320_rep_B_induced1_peak_9160	9.3378	NM_001163213	FGFR3
chr4	1815719	1815926	MACS2/human/319_320_rep_B_induced1_peak_9162	11.8845	NM_012318	LETM1
chr4	1980506	1980858	MACS2/human/319_320_rep_B_induced1_peak_9163	15.7768	NM_133335	WHSC1
chr4	2065585	2065810	MACS2/human/319_320_rep_B_induced1_peak_9164	9.38962	NM_178557	NAT8L
chr4	2233756	2233867	MACS2/human/319_320_rep_B_induced1_peak_9165	4.77582	NM_024511	HAUS3
chr4	2306223	2306732	MACS2/human/319_320_rep_B_induced1_peak_9168	16.225	NM_001172656	ZFYVE28
chr4	2701819	2702149	MACS2/human/319_320_rep_B_induced1_peak_9172	7.412	NR_046336	FAM193A
chr4	2757908	2758064	MACS2/human/319_320_rep_B_induced1_peak_9173	4.64369	NM_001292016	NA
chr4	2831370	2831680	MACS2/human/319_320_rep_B_induced1_peak_9174	5.30429	NM_003023	SH3BP2
chr4	3318886	3318997	MACS2/human/319_320_rep_B_induced1_peak_9179	8.10708	NM_002926	RGS12
chr4	3319288	3319399	MACS2/human/319_320_rep_B_induced1_peak_9180	6.4463	NM_002926	RGS12
chr4	3432537	3432657	MACS2/human/319_320_rep_B_induced1_peak_9182	5.11921	NM_002926	RGS12
chr4	3494803	3494914	MACS2/human/319_320_rep_B_induced1_peak_9183	7.30011	NM_001164673	DOK7
chr4	3514407	3514797	MACS2/human/319_320_rep_B_induced1_peak_9184	12.5913	NR_110005	NA
chr4	3533986	3534142	MACS2/human/319_320_rep_B_induced1_peak_9185	7.39346	NM_002337	LRPAP1
chr4	3944206	3944381	MACS2/human/319_320_rep_B_induced1_peak_9186	8.95944	NR_024253	FAM86EP
chr4	4249819	4249944	MACS2/human/319_320_rep_B_induced1_peak_9187	7.92607	NM_032927	TMEM128
chr4	4288297	4288408	MACS2/human/319_320_rep_B_induced1_peak_9188	5.04287	NM_001145725	LYAR
chr4	4322501	4322625	MACS2/human/319_320_rep_B_induced1_peak_9189	8.19738	NM_145291	ZBTB49
chr4	4421382	4421540	MACS2/human/319_320_rep_B_induced1_peak_9190	4.98932	NM_016930	STX18
chr4	4421629	4421777	MACS2/human/319_320_rep_B_induced1_peak_9191	5.52911	NM_016930	STX18
chr4	4861401	4861655	MACS2/human/319_320_rep_B_induced1_peak_9192	10.6917	NM_002448	MSX1
chr4	4865176	4865330	MACS2/human/319_320_rep_B_induced1_peak_9193	5.69252	NM_002448	MSX1
chr4	5815650	5815914	MACS2/human/319_320_rep_B_induced1_peak_9194	4.35935	NM_153717	EVC
chr4	5822581	5822692	MACS2/human/319_320_rep_B_induced1_peak_9195	5.70812	NM_001288662	NA
chr4	5823005	5823146	MACS2/human/319_320_rep_B_induced1_peak_9196	5.16373	NM_001288662	NA
chr4	6304247	6304528	MACS2/human/319_320_rep_B_induced1_peak_9197	6.15541	NM_001145853	WFS1
chr4	6642454	6642779	MACS2/human/319_320_rep_B_induced1_peak_9198	5.70254	NM_033296	MRFAP1
chr4	6677519	6677727	MACS2/human/319_320_rep_B_induced1_peak_9199	6.39168	NR_015433	LOC93622
chr4	6710270	6710436	MACS2/human/319_320_rep_B_induced1_peak_9200	8.60858	NM_203462	MRFAP1L1
chr4	6711181	6711399	MACS2/human/319_320_rep_B_induced1_peak_9201	4.73492	NM_203462	MRFAP1L1
chr4	6717918	6718511	MACS2/human/319_320_rep_B_induced1_peak_9202	9.71904	NM_018366	BLOC1S4
chr4	6718847	6718990	MACS2/human/319_320_rep_B_induced1_peak_9203	11.0979	NM_018366	BLOC1S4
chr4	6784482	6784593	MACS2/human/319_320_rep_B_induced1_peak_9204	6.73074	NM_001100590	KIAA0232
chr4	7033652	7033764	MACS2/human/319_320_rep_B_induced1_peak_9205	5.15781	NM_001113361	TBC1D14
chr4	7043119	7043239	MACS2/human/319_320_rep_B_induced1_peak_9206	7.76538	NM_153376	CCDC96
chr4	7056177	7056288	MACS2/human/319_320_rep_B_induced1_peak_9207	4.3523	NM_152293	TADA2B
chr4	7056511	7056653	MACS2/human/319_320_rep_B_induced1_peak_9208	8.06679	NM_152293	TADA2B
chr4	7742120	7742261	MACS2/human/319_320_rep_B_induced1_peak_9209	6.19888	NM_020777	SORCS2
chr4	7765077	7765242	MACS2/human/319_320_rep_B_induced1_peak_9210	8.5415	NM_198595	AFAP1
chr4	7774134	7774604	MACS2/human/319_320_rep_B_induced1_peak_9211	9.76403	NR_026892	AFAP1-AS1
chr4	7775280	7775548	MACS2/human/319_320_rep_B_induced1_peak_9212	4.84457	NR_026892	AFAP1-AS1
chr4	8229024	8229210	MACS2/human/319_320_rep_B_induced1_peak_9213	6.88897	NM_018986	SH3TC1
chr4	8229415	8230220	MACS2/human/319_320_rep_B_induced1_peak_9214	15.8132	NM_018986	SH3TC1
chr4	8469788	8469935	MACS2/human/319_320_rep_B_induced1_peak_9218	10.3411	NM_152544	TRMT44
chr4	8621086	8621274	MACS2/human/319_320_rep_B_induced1_peak_9220	7.8388	NM_003652	CPZ
chr4	9226926	9227050	MACS2/human/319_320_rep_B_induced1_peak_9224	5.56783	NM_001256855	USP17L13
chr4	9236399	9236569	MACS2/human/319_320_rep_B_induced1_peak_9225	7.29596	NM_001256894	USP17L15
chr4	9260129	9260278	MACS2/human/319_320_rep_B_induced1_peak_9231	5.65872	NM_001256854	NA
chr4	9264885	9265107	MACS2/human/319_320_rep_B_induced1_peak_9232	5.64954	NM_001256853	NA
chr4	9269633	9269782	MACS2/human/319_320_rep_B_induced1_peak_9233	4.72071	NM_001256863	USP17L20
chr4	9327204	9327400	MACS2/human/319_320_rep_B_induced1_peak_9235	6.05935	NM_001242326	NA
chr4	9331925	9332065	MACS2/human/319_320_rep_B_induced1_peak_9236	6.4958	NM_001242326	NA
chr4	9336656	9336808	MACS2/human/319_320_rep_B_induced1_peak_9237	6.609	NM_001242326	NA
chr4	9341429	9341630	MACS2/human/319_320_rep_B_induced1_peak_9238	7.79059	NM_001256867	USP17L6P
chr4	9346185	9346321	MACS2/human/319_320_rep_B_induced1_peak_9239	5.56783	NM_001242326	NA
chr4	9350919	9351039	MACS2/human/319_320_rep_B_induced1_peak_9240	8.49728	NM_001242326	NA
chr4	9360381	9360529	MACS2/human/319_320_rep_B_induced1_peak_9241	7.42377	NR_046416	USP17L9P
chr4	9369872	9370101	MACS2/human/319_320_rep_B_induced1_peak_9243	5.66486	NR_027279	NA
chr4	10022985	10023104	MACS2/human/319_320_rep_B_induced1_peak_9248	5.34156	NM_020041	SLC2A9
chr4	10118254	10118465	MACS2/human/319_320_rep_B_induced1_peak_9250	5.29992	NM_005112	WDR1
chr4	11430372	11430539	MACS2/human/319_320_rep_B_induced1_peak_9255	11.7746	NM_005114	HS3ST1
chr4	13369962	13370073	MACS2/human/319_320_rep_B_induced1_peak_9257	6.23001	NM_001159601	RAB28
chr4	13543569	13543680	MACS2/human/319_320_rep_B_induced1_peak_9258	4.23012	NM_001189	NKX3-2
chr4	13545722	13545870	MACS2/human/319_320_rep_B_induced1_peak_9259	20.8024	NM_001189	NKX3-2
chr4	13600635	13600768	MACS2/human/319_320_rep_B_induced1_peak_9261	10.3606	NM_148894	MGC4836
chr4	13604568	13604679	MACS2/human/319_320_rep_B_induced1_peak_9262	5.89418	NM_148894	MGC4836
chr4	14473195	14473473	MACS2/human/319_320_rep_B_induced1_peak_9263	4.4804	NR_126435	NA
chr4	15004826	15004983	MACS2/human/319_320_rep_B_induced1_peak_9264	7.0172	NM_001177383	CPEB2
chr4	16227943	16228054	MACS2/human/319_320_rep_B_induced1_peak_9266	5.79862	NM_153365	TAPT1
chr4	17513560	17513697	MACS2/human/319_320_rep_B_induced1_peak_9268	6.14736	NM_000320	QDPR
chr4	17616284	17616397	MACS2/human/319_320_rep_B_induced1_peak_9269	4.80031	NM_025205	CR936688
chr4	18023254	18023365	MACS2/human/319_320_rep_B_induced1_peak_9272	6.8226	NM_153686	LCORL
chr4	20620957	20621156	MACS2/human/319_320_rep_B_induced1_peak_9273	10.6857	NM_004787	SLIT2
chr4	20702091	20702219	MACS2/human/319_320_rep_B_induced1_peak_9274	6.80747	NR_047661	NA
chr4	22389267	22389513	MACS2/human/319_320_rep_B_induced1_peak_9276	20.4224	NM_145290	GPR125
chr4	22517303	22517548	MACS2/human/319_320_rep_B_induced1_peak_9277	12.618	NM_145290	GPR125
chr4	23815583	23815694	MACS2/human/319_320_rep_B_induced1_peak_9278	4.32869	NM_013261	PPARGC1A
chr4	24801794	24801933	MACS2/human/319_320_rep_B_induced1_peak_9279	4.25128	NM_003102	SOD3
chr4	25001675	25001816	MACS2/human/319_320_rep_B_induced1_peak_9280	6.41421	NM_018176	LGI2
chr4	25005204	25005315	MACS2/human/319_320_rep_B_induced1_peak_9281	5.63001	NM_018176	LGI2
chr4	25032377	25032488	MACS2/human/319_320_rep_B_induced1_peak_9282	8.00091	NM_018176	LGI2
chr4	26432617	26432728	MACS2/human/319_320_rep_B_induced1_peak_9284	6.00658	NM_015874	RBPJ
chr4	30722683	30722895	MACS2/human/319_320_rep_B_induced1_peak_9286	4.53562	NM_001173523	PCDH7
chr4	30724792	30724956	MACS2/human/319_320_rep_B_induced1_peak_9287	10.9162	NM_001173523	PCDH7
chr4	30725071	30725182	MACS2/human/319_320_rep_B_induced1_peak_9288	5.80057	NM_001173523	PCDH7
chr4	37828346	37828469	MACS2/human/319_320_rep_B_induced1_peak_9290	6.89794	NM_018290	PGM2
chr4	38798991	38799141	MACS2/human/319_320_rep_B_induced1_peak_9291	6.4958	NM_003263	TLR1
chr4	38827750	38827881	MACS2/human/319_320_rep_B_induced1_peak_9292	8.78849	NM_006068	TLR6
chr4	38869419	38869550	MACS2/human/319_320_rep_B_induced1_peak_9294	5.70812	NR_033290	NA
chr4	39528948	39529149	MACS2/human/319_320_rep_B_induced1_peak_9295	5.34948	NM_003359	UGDH
chr4	39594931	39595109	MACS2/human/319_320_rep_B_induced1_peak_9296	4.4804	NR_047679	BC040333
chr4	39596061	39596224	MACS2/human/319_320_rep_B_induced1_peak_9297	9.69392	NR_047679	BC040333
chr4	39699752	39699921	MACS2/human/319_320_rep_B_induced1_peak_9300	7.51357	NM_001111113	UBE2K
chr4	41216362	41216544	MACS2/human/319_320_rep_B_induced1_peak_9305	5.86851	NM_173075	APBB2
chr4	41258952	41259088	MACS2/human/319_320_rep_B_induced1_peak_9307	5.42425	NM_004181	UCHL1
chr4	46391827	46391939	MACS2/human/319_320_rep_B_induced1_peak_9308	4.92161	NM_000807	GABRA2
chr4	47570891	47571089	MACS2/human/319_320_rep_B_induced1_peak_9311	7.36541	NM_020453	BC041434
chr4	47593081	47593437	MACS2/human/319_320_rep_B_induced1_peak_9312	16.0399	NM_020453	BC041434
chr4	47916129	47916240	MACS2/human/319_320_rep_B_induced1_peak_9313	6.4707	NR_103795	NA
chr4	48833108	48833228	MACS2/human/319_320_rep_B_induced1_peak_9315	5.60268	NM_017830	OCIAD1
chr4	48908630	48908806	MACS2/human/319_320_rep_B_induced1_peak_9317	7.45986	NR_104589	NA
chr4	52904338	52904457	MACS2/human/319_320_rep_B_induced1_peak_9318	6.609	NM_000232	SGCB
chr4	54231418	54231532	MACS2/human/319_320_rep_B_induced1_peak_9319	6.19301	NM_152540	SCFD2
chr4	56262134	56262384	MACS2/human/319_320_rep_B_induced1_peak_9321	9.61231	NR_073070	TMEM165
chr4	56502276	56502454	MACS2/human/319_320_rep_B_induced1_peak_9322	6.89459	NM_006681	NMU
[truncated: 6,738 more rows]

## Sheet: human_induced2_FC4_genes
chr	peak_start	peak_end	Peak_id	Fold Change	Refseq_ID	Symbol
chr1	135116	135323	MACS2/human/326_325_rep_D_induced2_peak_3	5.58788	NR_039983	JB137814
chr1	325613	325812	MACS2/human/326_325_rep_D_induced2_peak_7	4.0308	NR_028327	DQ599872
chr1	328014	328126	MACS2/human/326_325_rep_D_induced2_peak_8	8.42155	NR_028327	DQ599872
chr1	754651	754756	MACS2/human/326_325_rep_D_induced2_peak_16	6.41243	NR_103536	NA
chr1	776787	776892	MACS2/human/326_325_rep_D_induced2_peak_17	5.74634	NR_047526	AK056486
chr1	791635	791839	MACS2/human/326_325_rep_D_induced2_peak_19	14.3153	NR_047525	LOC643837
chr1	955521	955781	MACS2/human/326_325_rep_D_induced2_peak_26	5.46394	NM_198576	BC033949
chr1	990394	991112	MACS2/human/326_325_rep_D_induced2_peak_27	10.52	NM_198576	BC033949
chr1	1017259	1017364	MACS2/human/326_325_rep_D_induced2_peak_29	4.02841	NM_017891	AK128833
chr1	1017669	1017921	MACS2/human/326_325_rep_D_induced2_peak_30	10.6912	NM_017891	AK128833
chr1	1018070	1018330	MACS2/human/326_325_rep_D_induced2_peak_31	6.68775	NM_017891	AK128833
chr1	1139396	1139584	MACS2/human/326_325_rep_D_induced2_peak_36	11.957	NM_004195	TNFRSF18
chr1	1167670	1168912	MACS2/human/326_325_rep_D_induced2_peak_40	6.61565	NM_080605	B3GALT6
chr1	1169963	1170179	MACS2/human/326_325_rep_D_induced2_peak_41	5.2648	NM_080605	B3GALT6
chr1	1190668	1190803	MACS2/human/326_325_rep_D_induced2_peak_42	4.57802	NM_194458	UBE2J2
chr1	1209060	1209194	MACS2/human/326_325_rep_D_induced2_peak_44	5.34015	NM_194458	UBE2J2
chr1	1243192	1243301	MACS2/human/326_325_rep_D_induced2_peak_45	6.41388	NM_030649	ACAP3
chr1	1259912	1260017	MACS2/human/326_325_rep_D_induced2_peak_49	6.34825	NM_001256460	CPSF3L
chr1	1263753	1264015	MACS2/human/326_325_rep_D_induced2_peak_51	10.0307	NM_001029885	GLTPD1
chr1	1296849	1297126	MACS2/human/326_325_rep_D_induced2_peak_53	16.9235	NM_001282583	NA
chr1	1310393	1310660	MACS2/human/326_325_rep_D_induced2_peak_55	4.95626	NM_001127229	AURKAIP1
chr1	1321408	1321644	MACS2/human/326_325_rep_D_induced2_peak_56	10.2548	NM_030937	CCNL2
chr1	1322268	1322718	MACS2/human/326_325_rep_D_induced2_peak_57	9.20077	NM_030937	CCNL2
chr1	1334533	1334697	MACS2/human/326_325_rep_D_induced2_peak_59	7.11812	NM_001039577	CCNL2
chr1	1334951	1335069	MACS2/human/326_325_rep_D_induced2_peak_60	9.27338	NR_015434	LOC148413
chr1	1336121	1336606	MACS2/human/326_325_rep_D_induced2_peak_61	6.93451	NR_015434	LOC148413
chr1	1375542	1375647	MACS2/human/326_325_rep_D_induced2_peak_63	5.90932	NM_199121	VWA1
chr1	1509876	1509986	MACS2/human/326_325_rep_D_induced2_peak_65	4.16244	NM_014188	SSU72
chr1	1550783	1550949	MACS2/human/326_325_rep_D_induced2_peak_67	14.3637	NR_033183	MIB2
chr1	1596536	1597261	MACS2/human/326_325_rep_D_induced2_peak_68	13.2287	NM_001110781	SLC35E2B
chr1	1682817	1682935	MACS2/human/326_325_rep_D_induced2_peak_69	6.27072	NM_001198994	NADK
chr1	1822282	1822454	MACS2/human/326_325_rep_D_induced2_peak_70	8.1914	NM_002074	GNB1
chr1	2116126	2116332	MACS2/human/326_325_rep_D_induced2_peak_71	7.44581	NM_001282672	NA
chr1	2160194	2160374	MACS2/human/326_325_rep_D_induced2_peak_72	4.32943	NM_003036	SKI
chr1	2160906	2161083	MACS2/human/326_325_rep_D_induced2_peak_73	4.44015	NM_003036	SKI
chr1	2238565	2238821	MACS2/human/326_325_rep_D_induced2_peak_74	8.40969	NM_003036	SKI
chr1	2239233	2239338	MACS2/human/326_325_rep_D_induced2_peak_75	4.41635	NM_003036	SKI
chr1	2309814	2309919	MACS2/human/326_325_rep_D_induced2_peak_78	6.04413	NR_125361	NA
chr1	2310146	2310251	MACS2/human/326_325_rep_D_induced2_peak_79	7.53438	NR_125361	NA
chr1	2310609	2310714	MACS2/human/326_325_rep_D_induced2_peak_80	5.74634	NR_125361	NA
chr1	2457900	2458013	MACS2/human/326_325_rep_D_induced2_peak_83	5.32286	NM_018216	PANK4
chr1	2484015	2484135	MACS2/human/326_325_rep_D_induced2_peak_84	6.47961	NR_037844	LOC100133445
chr1	2487814	2487923	MACS2/human/326_325_rep_D_induced2_peak_85	8.07368	NR_037844	LOC100133445
chr1	2488079	2488202	MACS2/human/326_325_rep_D_induced2_peak_86	6.06323	NM_003820	TNFRSF14
chr1	3371058	3371211	MACS2/human/326_325_rep_D_induced2_peak_92	6.08071	NM_014448	ARHGEF16
chr1	3379778	3380069	MACS2/human/326_325_rep_D_induced2_peak_93	9.74333	NM_014448	ARHGEF16
chr1	3406631	3406873	MACS2/human/326_325_rep_D_induced2_peak_94	12.055	NM_001409	MEGF6
chr1	3654803	3654954	MACS2/human/326_325_rep_D_induced2_peak_96	6.33121	NR_033711	TP73-AS1
chr1	3663124	3663266	MACS2/human/326_325_rep_D_induced2_peak_97	6.1186	NR_033712	TP73-AS1
chr1	3773524	3773674	MACS2/human/326_325_rep_D_induced2_peak_98	4.3106	NM_014704	CEP104
chr1	6283051	6283201	MACS2/human/326_325_rep_D_induced2_peak_100	5.90274	NM_012405	ICMT
chr1	6284725	6285203	MACS2/human/326_325_rep_D_induced2_peak_101	17.5358	NM_012405	ICMT
chr1	6309074	6309531	MACS2/human/326_325_rep_D_induced2_peak_102	11.0217	NM_207370	GPR153
chr1	6309655	6310074	MACS2/human/326_325_rep_D_induced2_peak_103	6.8516	NM_207370	GPR153
chr1	6310508	6310658	MACS2/human/326_325_rep_D_induced2_peak_104	7.27301	NM_207370	GPR153
chr1	6453317	6453470	MACS2/human/326_325_rep_D_induced2_peak_105	4.8143	NM_007274	ACOT7
chr1	6453621	6453726	MACS2/human/326_325_rep_D_induced2_peak_106	4.23097	NM_007274	ACOT7
chr1	6584617	6584761	MACS2/human/326_325_rep_D_induced2_peak_107	5.90932	NM_024654	NOL9
chr1	6641045	6641187	MACS2/human/326_325_rep_D_induced2_peak_108	6.33121	NM_005341	ZBTB48
chr1	6649079	6649298	MACS2/human/326_325_rep_D_induced2_peak_109	6.71228	NM_005341	ZBTB48
chr1	6653339	6653687	MACS2/human/326_325_rep_D_induced2_peak_110	8.30143	NM_014851	KLHL21
chr1	6659123	6659529	MACS2/human/326_325_rep_D_induced2_peak_111	6.22031	NM_014851	KLHL21
chr1	6662320	6662565	MACS2/human/326_325_rep_D_induced2_peak_112	5.12705	NM_014851	KLHL21
chr1	6681614	6681981	MACS2/human/326_325_rep_D_induced2_peak_114	18.5426	NM_153812	PHF13
chr1	6685257	6685375	MACS2/human/326_325_rep_D_induced2_peak_115	4.34807	NM_001195753	THAP3
chr1	6693018	6693280	MACS2/human/326_325_rep_D_induced2_peak_116	10.4561	NM_001195753	THAP3
chr1	8021776	8021923	MACS2/human/326_325_rep_D_induced2_peak_117	5.02774	NM_007262	AX747125
chr1	8395496	8395614	MACS2/human/326_325_rep_D_induced2_peak_121	6.96217	NM_001080397	SLC45A1
chr1	8418332	8418505	MACS2/human/326_325_rep_D_induced2_peak_122	4.23845	NM_001042681	RERE
chr1	8421307	8421423	MACS2/human/326_325_rep_D_induced2_peak_123	6.19126	NM_001042681	RERE
chr1	8934876	8935073	MACS2/human/326_325_rep_D_induced2_peak_126	5.43379	NM_001428	ENO1
chr1	8938591	8938763	MACS2/human/326_325_rep_D_induced2_peak_127	10.3699	NM_001428	ENO1
chr1	9304987	9305438	MACS2/human/326_325_rep_D_induced2_peak_132	8.16072	NM_001282587	NA
chr1	9324058	9324471	MACS2/human/326_325_rep_D_induced2_peak_133	10.41	NM_004285	H6PD
chr1	9330655	9330808	MACS2/human/326_325_rep_D_induced2_peak_135	6.00469	NM_004285	H6PD
chr1	9353008	9353184	MACS2/human/326_325_rep_D_induced2_peak_136	7.28132	NM_025106	SPSB1
chr1	9415807	9416714	MACS2/human/326_325_rep_D_induced2_peak_137	10.2549	NM_025106	SPSB1
chr1	9427471	9427739	MACS2/human/326_325_rep_D_induced2_peak_138	6.14864	NM_025106	SPSB1
chr1	9599553	9599723	MACS2/human/326_325_rep_D_induced2_peak_139	5.60355	NM_032315	SLC25A33
chr1	9673262	9673367	MACS2/human/326_325_rep_D_induced2_peak_140	5.37616	NM_001130924	TMEM201
chr1	9883798	9883981	MACS2/human/326_325_rep_D_induced2_peak_142	8.65856	NM_001009566	CLSTN1
chr1	10364473	10364634	MACS2/human/326_325_rep_D_induced2_peak_143	12.4477	NM_183416	KIF1B
chr1	10438261	10438374	MACS2/human/326_325_rep_D_induced2_peak_144	6.86599	NM_015074	KIF1B
chr1	10510280	10510398	MACS2/human/326_325_rep_D_induced2_peak_145	6.41243	NM_001302	CORT
chr1	10532440	10532582	MACS2/human/326_325_rep_D_induced2_peak_146	4.03913	NM_004401	DFFA
chr1	10555316	10555422	MACS2/human/326_325_rep_D_induced2_peak_147	6.06923	NM_004565	PEX14
chr1	10698881	10699039	MACS2/human/326_325_rep_D_induced2_peak_149	10.1822	NM_001079843	CASZ1
chr1	10713791	10713998	MACS2/human/326_325_rep_D_induced2_peak_150	5.74634	NM_017766	CASZ1
chr1	10714076	10714189	MACS2/human/326_325_rep_D_induced2_peak_151	5.85915	NM_017766	CASZ1
chr1	11072715	11072836	MACS2/human/326_325_rep_D_induced2_peak_153	4.51248	NM_007375	TARDBP
chr1	11083449	11083625	MACS2/human/326_325_rep_D_induced2_peak_154	8.26386	NM_007375	TARDBP
chr1	11119923	11120081	MACS2/human/326_325_rep_D_induced2_peak_155	5.69886	NM_003132	SRM
chr1	11333298	11333512	MACS2/human/326_325_rep_D_induced2_peak_156	7.85747	NM_013319	UBIAD1
chr1	11346025	11346163	MACS2/human/326_325_rep_D_induced2_peak_157	4.55435	NM_013319	UBIAD1
chr1	11850238	11850839	MACS2/human/326_325_rep_D_induced2_peak_160	9.81934	NM_005957	MTHFR
chr1	11985600	11986435	MACS2/human/326_325_rep_D_induced2_peak_163	6.16173	NM_138346	KIAA2013
chr1	12034751	12034952	MACS2/human/326_325_rep_D_induced2_peak_164	4.06155	NM_000302	PLOD1
chr1	12035051	12035377	MACS2/human/326_325_rep_D_induced2_peak_165	9.53565	NM_000302	PLOD1
chr1	12040342	12040447	MACS2/human/326_325_rep_D_induced2_peak_166	4.78278	NM_001127660	MFN2
chr1	12071700	12071968	MACS2/human/326_325_rep_D_induced2_peak_167	7.8452	NM_001127660	MFN2
chr1	12202623	12202793	MACS2/human/326_325_rep_D_induced2_peak_168	6.47961	NM_001243	TNFRSF8
chr1	12337037	12337219	MACS2/human/326_325_rep_D_induced2_peak_170	6.33121	NM_018156	VPS13D
chr1	12568941	12569157	MACS2/human/326_325_rep_D_induced2_peak_171	5.66478	NM_018156	VPS13D
chr1	12628189	12628307	MACS2/human/326_325_rep_D_induced2_peak_172	4.89232	NM_004753	DHRS3
chr1	12855946	12856051	MACS2/human/326_325_rep_D_induced2_peak_173	5.67028	NM_001294139	NA
chr1	12916936	12917055	MACS2/human/326_325_rep_D_induced2_peak_175	6.31152	NM_023014	PRAMEF2
chr1	14075966	14076071	MACS2/human/326_325_rep_D_induced2_peak_177	4.87352	NM_001007257	AK124197
chr1	14106128	14106295	MACS2/human/326_325_rep_D_induced2_peak_178	9.68903	NM_001007257	AK124197
chr1	14151322	14151427	MACS2/human/326_325_rep_D_induced2_peak_179	6.31152	NM_012231	PRDM2
chr1	15250677	15250844	MACS2/human/326_325_rep_D_induced2_peak_180	4.01648	NM_001018000	KAZN
chr1	15444916	15445086	MACS2/human/326_325_rep_D_induced2_peak_182	6.47961	NR_027136	AK055853
chr1	15546008	15546503	MACS2/human/326_325_rep_D_induced2_peak_183	9.75526	NM_001136218	TMEM51
chr1	15546652	15546818	MACS2/human/326_325_rep_D_induced2_peak_184	8.34519	NM_001136218	TMEM51
chr1	15850579	15850684	MACS2/human/326_325_rep_D_induced2_peak_187	6.06923	NR_102733	CASP9
chr1	15894604	15894767	MACS2/human/326_325_rep_D_induced2_peak_188	9.33974	NR_109898	NA
chr1	15943987	15944169	MACS2/human/326_325_rep_D_induced2_peak_190	9.5658	NM_032341	DQ573015
chr1	15987523	15987667	MACS2/human/326_325_rep_D_induced2_peak_191	9.72964	NM_006511	DDI2
chr1	16053597	16053961	MACS2/human/326_325_rep_D_induced2_peak_192	13.8536	NM_015164	PLEKHM2
chr1	16161950	16162156	MACS2/human/326_325_rep_D_induced2_peak_194	4.53622	NR_024279	FLJ37453
chr1	16174362	16174492	MACS2/human/326_325_rep_D_induced2_peak_195	6.49483	NM_015001	SPEN
chr1	16199585	16199704	MACS2/human/326_325_rep_D_induced2_peak_196	7.58654	NM_015001	SPEN
chr1	16202659	16202835	MACS2/human/326_325_rep_D_induced2_peak_198	10.798	NM_015001	SPEN
chr1	16261940	16262154	MACS2/human/326_325_rep_D_induced2_peak_199	4.83778	NM_015001	SPEN
chr1	16266042	16266155	MACS2/human/326_325_rep_D_induced2_peak_200	5.68999	NM_015001	SPEN
chr1	16266312	16266417	MACS2/human/326_325_rep_D_induced2_peak_201	4.17027	NM_015001	SPEN
chr1	16464814	16464970	MACS2/human/326_325_rep_D_induced2_peak_205	4.57171	NM_004431	EPHA2
chr1	16474868	16475161	MACS2/human/326_325_rep_D_induced2_peak_206	8.35781	NM_004431	EPHA2
chr1	16475255	16475381	MACS2/human/326_325_rep_D_induced2_peak_207	4.97926	NM_004431	EPHA2
chr1	16482346	16482547	MACS2/human/326_325_rep_D_induced2_peak_208	11.7309	NM_004431	EPHA2
chr1	16558293	16558477	MACS2/human/326_325_rep_D_induced2_peak_209	12.055	NM_030907	RSG1
chr1	16563459	16563596	MACS2/human/326_325_rep_D_induced2_peak_210	6.96217	NM_030907	RSG1
chr1	16577082	16577453	MACS2/human/326_325_rep_D_induced2_peak_211	9.93025	NM_018994	FBXO42
chr1	16678802	16678929	MACS2/human/326_325_rep_D_induced2_peak_212	7.2896	NM_018994	FBXO42
chr1	16693740	16693902	MACS2/human/326_325_rep_D_induced2_peak_213	5.0321	NR_073503	AL832937
chr1	16721639	16721842	MACS2/human/326_325_rep_D_induced2_peak_215	4.67185	NM_001114600	SZRD1
chr1	16939854	16940025	MACS2/human/326_325_rep_D_induced2_peak_219	5.17212	NM_017940	NBPF1
chr1	16974537	16974642	MACS2/human/326_325_rep_D_induced2_peak_220	5.166	NR_027504	MST1P2
chr1	17371291	17371450	MACS2/human/326_325_rep_D_induced2_peak_222	5.96833	NM_003000	SDHB
chr1	17380395	17380574	MACS2/human/326_325_rep_D_induced2_peak_223	8.892	NM_003000	SDHB
chr1	17734482	17734626	MACS2/human/326_325_rep_D_induced2_peak_224	4.21376	NM_001136204	RCC2
chr1	18023698	18024009	MACS2/human/326_325_rep_D_induced2_peak_226	12.333	NM_018125	ARHGEF10L
chr1	18811576	18811884	MACS2/human/326_325_rep_D_induced2_peak_227	8.20906	NM_152375	KLHDC7A
chr1	19282617	19283114	MACS2/human/326_325_rep_D_induced2_peak_230	7.11458	NM_001136265	IFFO2
chr1	19536585	19536739	MACS2/human/326_325_rep_D_induced2_peak_231	6.90556	NM_020765	AX747516
chr1	19545647	19545826	MACS2/human/326_325_rep_D_induced2_peak_232	8.81977	NM_015047	EMC1
chr1	19578066	19578276	MACS2/human/326_325_rep_D_induced2_peak_233	4.69112	NM_016183	MRTO4
chr1	19585320	19585460	MACS2/human/326_325_rep_D_induced2_peak_234	4.57615	NM_016183	MRTO4
chr1	19638840	19639087	MACS2/human/326_325_rep_D_induced2_peak_236	4.82646	NM_001040125	PQLC2
chr1	19655148	19655755	MACS2/human/326_325_rep_D_induced2_peak_238	9.90364	NM_001040126	PQLC2
chr1	19746166	19746334	MACS2/human/326_325_rep_D_induced2_peak_239	6.97006	NM_004930	CAPZB
chr1	19811876	19812039	MACS2/human/326_325_rep_D_induced2_peak_240	11.5739	NM_001206541	NA
chr1	19923493	19923632	MACS2/human/326_325_rep_D_induced2_peak_241	4.26685	NM_001204089	MINOS1-NBL1
chr1	19934765	19934873	MACS2/human/326_325_rep_D_induced2_peak_242	4.45369	NR_077246	RPS14P3
chr1	19970827	19970960	MACS2/human/326_325_rep_D_induced2_peak_243	5.0466	NM_005380	NBL1
chr1	19983642	19983810	MACS2/human/326_325_rep_D_induced2_peak_244	5.03236	NM_005380	NBL1
chr1	19992368	19992544	MACS2/human/326_325_rep_D_induced2_peak_246	9.25659	NM_000871	HTR6
chr1	20009464	20009638	MACS2/human/326_325_rep_D_induced2_peak_247	12.8258	NM_181719	TMCO4
chr1	20417266	20417456	MACS2/human/326_325_rep_D_induced2_peak_248	10.6718	NM_000929	PLA2G5
chr1	20826538	20826930	MACS2/human/326_325_rep_D_induced2_peak_250	10.4595	NM_024544	MUL1
chr1	20827572	20827677	MACS2/human/326_325_rep_D_induced2_peak_252	5.91146	NM_024544	MUL1
chr1	20915505	20915610	MACS2/human/326_325_rep_D_induced2_peak_253	6.64854	NM_001785	CDA
chr1	21268249	21268375	MACS2/human/326_325_rep_D_induced2_peak_260	7.63209	NM_001198801	EIF4G3
chr1	21544410	21544522	MACS2/human/326_325_rep_D_induced2_peak_261	4.47098	NM_001113348	ECE1
chr1	21544643	21544864	MACS2/human/326_325_rep_D_induced2_peak_262	4.67929	NM_001113348	ECE1
chr1	21546307	21546484	MACS2/human/326_325_rep_D_induced2_peak_263	5.04264	NM_001113348	ECE1
chr1	21616568	21616690	MACS2/human/326_325_rep_D_induced2_peak_264	4.74028	NM_001113349	ECE1
chr1	22356883	22357213	MACS2/human/326_325_rep_D_induced2_peak_268	21.5229	NR_023919	LINC00339
chr1	22379218	22379324	MACS2/human/326_325_rep_D_induced2_peak_269	4.4652	NM_044472	CDC42
chr1	22854308	22854448	MACS2/human/326_325_rep_D_induced2_peak_271	10.5683	NM_014870	ZBTB40
chr1	22854565	22854710	MACS2/human/326_325_rep_D_induced2_peak_272	8.46044	NM_014870	ZBTB40
chr1	22855625	22855730	MACS2/human/326_325_rep_D_induced2_peak_273	5.69458	NM_014870	ZBTB40
chr1	23037353	23037599	MACS2/human/326_325_rep_D_induced2_peak_274	8.67391	NM_017449	EPHB2
chr1	23107887	23108060	MACS2/human/326_325_rep_D_induced2_peak_275	5.66478	NM_017449	EPHB2
chr1	23110891	23111327	MACS2/human/326_325_rep_D_induced2_peak_276	5.34139	NM_017449	EPHB2
chr1	23240140	23240569	MACS2/human/326_325_rep_D_induced2_peak_277	6.42287	NM_017449	EPHB2
chr1	23415148	23415559	MACS2/human/326_325_rep_D_induced2_peak_278	8.06396	NM_001142546	LUZP1
chr1	23519662	23519767	MACS2/human/326_325_rep_D_induced2_peak_280	8.41197	NM_000864	HTR1D
chr1	23637057	23637295	MACS2/human/326_325_rep_D_induced2_peak_281	5.08241	NM_001102397	HNRNPR
chr1	23687988	23688177	MACS2/human/326_325_rep_D_induced2_peak_282	8.37786	NM_030634	ZNF436
chr1	23689192	23689341	MACS2/human/326_325_rep_D_induced2_peak_283	8.84744	NM_030634	ZNF436
chr1	24069967	24070080	MACS2/human/326_325_rep_D_induced2_peak_286	6.49483	NM_003198	TCEB3
chr1	24086046	24086205	MACS2/human/326_325_rep_D_induced2_peak_287	6.66128	NM_003198	TCEB3
chr1	24104936	24105106	MACS2/human/326_325_rep_D_induced2_peak_288	5.25196	NM_020362	PITHD1
chr1	24117706	24117811	MACS2/human/326_325_rep_D_induced2_peak_289	5.20492	NM_007260	LYPLA2
chr1	24684673	24684931	MACS2/human/326_325_rep_D_induced2_peak_291	13.2336	NM_178122	STPG1
chr1	24969801	24969924	MACS2/human/326_325_rep_D_induced2_peak_293	5.38327	NM_005839	SRRM1
chr1	25071885	25072103	MACS2/human/326_325_rep_D_induced2_peak_294	12.4373	NM_013943	Z24749
chr1	25228255	25228668	MACS2/human/326_325_rep_D_induced2_peak_295	5.22885	NM_001031680	RUNX3
chr1	25573814	25573920	MACS2/human/326_325_rep_D_induced2_peak_296	5.98129	NM_020317	AX747205
chr1	25664813	25664958	MACS2/human/326_325_rep_D_induced2_peak_298	5.21969	NM_014313	TMEM50A
chr1	25785149	25785254	MACS2/human/326_325_rep_D_induced2_peak_299	4.42234	NM_018202	TMEM57
chr1	25870191	25870296	MACS2/human/326_325_rep_D_induced2_peak_300	4.64408	NM_015627	LDLRAP1
chr1	25893910	25894291	MACS2/human/326_325_rep_D_induced2_peak_302	14.9795	NM_015627	LDLRAP1
chr1	25944015	25944140	MACS2/human/326_325_rep_D_induced2_peak_303	6.31152	NM_001289010	NA
chr1	26126720	26126853	MACS2/human/326_325_rep_D_induced2_peak_305	6.84754	NM_020451	SEPN1
chr1	26142374	26142493	MACS2/human/326_325_rep_D_induced2_peak_306	4.32532	NM_020451	SEPN1
chr1	26158802	26158935	MACS2/human/326_325_rep_D_induced2_peak_307	8.0492	NM_019557	MTFR1L
chr1	26189863	26190236	MACS2/human/326_325_rep_D_induced2_peak_308	7.6616	NM_178422	PAQR7
chr1	26231125	26231246	MACS2/human/326_325_rep_D_induced2_peak_309	8.10392	NM_001145454	STMN1
chr1	26288017	26288280	MACS2/human/326_325_rep_D_induced2_peak_310	15.8596	NM_000437	PAFAH2
chr1	26437811	26437949	MACS2/human/326_325_rep_D_induced2_peak_312	6.31152	NM_001243532	PDIK1L
chr1	26448735	26448840	MACS2/human/326_325_rep_D_induced2_peak_313	8.06108	NM_152835	PDIK1L
chr1	26496429	26496707	MACS2/human/326_325_rep_D_induced2_peak_314	4.5799	NM_015871	ZNF593
chr1	26606586	26606728	MACS2/human/326_325_rep_D_induced2_peak_316	4.89331	NM_031286	SH3BGRL3
chr1	26795511	26795647	MACS2/human/326_325_rep_D_induced2_peak_317	9.13951	NM_205861	DHDDS
chr1	26798948	26799153	MACS2/human/326_325_rep_D_induced2_peak_318	6.47957	NM_005517	HMGN2
chr1	26856324	26856473	MACS2/human/326_325_rep_D_induced2_peak_319	5.11129	NM_002953	RPS6KA1
chr1	26900725	26901137	MACS2/human/326_325_rep_D_induced2_peak_320	9.15011	NM_002953	RPS6KA1
chr1	27022572	27022765	MACS2/human/326_325_rep_D_induced2_peak_321	9.64105	NM_006015	ARID1A
chr1	27022887	27023620	MACS2/human/326_325_rep_D_induced2_peak_322	4.34083	NM_006015	ARID1A
chr1	27105891	27106194	MACS2/human/326_325_rep_D_induced2_peak_324	7.59027	NM_006015	ARID1A
chr1	27106370	27107294	MACS2/human/326_325_rep_D_induced2_peak_325	16.7756	NM_006015	ARID1A
chr1	27124081	27124186	MACS2/human/326_325_rep_D_induced2_peak_327	7.53438	NM_017837	PIGV
chr1	27223817	27224050	MACS2/human/326_325_rep_D_induced2_peak_328	21.2718	NM_022078	GPATCH3
chr1	27248259	27248415	MACS2/human/326_325_rep_D_induced2_peak_329	4.39489	NM_006600	NUDC
chr1	27332292	27332482	MACS2/human/326_325_rep_D_induced2_peak_330	8.41308	NM_052943	FAM46B
chr1	27662060	27662188	MACS2/human/326_325_rep_D_induced2_peak_331	4.16831	NM_032125	TMEM222
chr1	27816511	27816630	MACS2/human/326_325_rep_D_induced2_peak_332	4.06749	NM_001201404	WASF2
chr1	27873883	27874383	MACS2/human/326_325_rep_D_induced2_peak_333	8.16529	NM_001029882	AHDC1
chr1	27874936	27875943	MACS2/human/326_325_rep_D_induced2_peak_335	14.4405	NM_001029882	AHDC1
chr1	27876032	27876699	MACS2/human/326_325_rep_D_induced2_peak_336	9.45854	NM_001029882	AHDC1
chr1	27877310	27877878	MACS2/human/326_325_rep_D_induced2_peak_337	6.86352	NM_001029882	AHDC1
chr1	27878125	27878635	MACS2/human/326_325_rep_D_induced2_peak_338	5.1954	NM_001029882	AHDC1
chr1	28157286	28157450	MACS2/human/326_325_rep_D_induced2_peak_339	10.798	NM_002713	PPP1R8
chr1	28199070	28199180	MACS2/human/326_325_rep_D_induced2_peak_341	6.47961	NM_001039477	THEMIS2
chr1	28209231	28209357	MACS2/human/326_325_rep_D_induced2_peak_342	6.47961	NM_001105556	THEMIS2
chr1	28212640	28212814	MACS2/human/326_325_rep_D_induced2_peak_343	5.27406	NM_001039477	THEMIS2
chr1	28293346	28293458	MACS2/human/326_325_rep_D_induced2_peak_344	11.4838	NM_018053	XKR8
chr1	28559400	28559514	MACS2/human/326_325_rep_D_induced2_peak_347	6.03893	NM_014280	DNAJC8
chr1	28562646	28562926	MACS2/human/326_325_rep_D_induced2_peak_348	5.73536	NM_178190	ATPIF1
chr1	28586042	28586169	MACS2/human/326_325_rep_D_induced2_peak_349	9.14842	NM_031459	SESN2
chr1	28607377	28607576	MACS2/human/326_325_rep_D_induced2_peak_350	4.56629	NM_031459	SESN2
chr1	28660992	28661254	MACS2/human/326_325_rep_D_induced2_peak_351	16.8131	NM_017638	MED18
chr1	28844762	28844907	MACS2/human/326_325_rep_D_induced2_peak_353	4.8143	NM_001269	RCC1
chr1	28920350	28920747	MACS2/human/326_325_rep_D_induced2_peak_356	5.60285	NM_152304	RAB42
chr1	29040812	29041062	MACS2/human/326_325_rep_D_induced2_peak_357	8.34519	NM_024482	GMEB1
chr1	29041121	29041285	MACS2/human/326_325_rep_D_induced2_peak_358	11.4805	NM_024482	GMEB1
chr1	29063464	29063613	MACS2/human/326_325_rep_D_induced2_peak_359	7.31944	NM_001172828	YTHDF2
chr1	29069806	29070392	MACS2/human/326_325_rep_D_induced2_peak_360	20.0894	NM_001173128	YTHDF2
chr1	29213637	29213785	MACS2/human/326_325_rep_D_induced2_peak_361	13.4538	NM_001166007	EPB41
chr1	29313928	29314261	MACS2/human/326_325_rep_D_induced2_peak_362	17.818	NM_203342	EPB41
chr1	29447794	29447946	MACS2/human/326_325_rep_D_induced2_peak_363	6.93925	NM_001171868	TMEM200B
chr1	29519906	29520058	MACS2/human/326_325_rep_D_induced2_peak_365	10.8925	NM_001024732	MECR
chr1	29609159	29609264	MACS2/human/326_325_rep_D_induced2_peak_366	5.74634	NM_005704	PTPRU
chr1	31345591	31345762	MACS2/human/326_325_rep_D_induced2_peak_368	5.09715	NM_014654	SDC3
chr1	31345857	31345967	MACS2/human/326_325_rep_D_induced2_peak_369	4.57359	NM_014654	SDC3
chr1	31349534	31349694	MACS2/human/326_325_rep_D_induced2_peak_371	6.12875	NM_014654	SDC3
chr1	31532338	31532465	MACS2/human/326_325_rep_D_induced2_peak_372	5.29573	NM_001020658	PUM1
chr1	31538418	31538545	MACS2/human/326_325_rep_D_induced2_peak_373	8.07368	NM_001020658	PUM1
chr1	32192804	32192909	MACS2/human/326_325_rep_D_induced2_peak_377	6.47961	NM_001294336	NA
chr1	32221854	32221959	MACS2/human/326_325_rep_D_induced2_peak_378	5.74892	NM_001294336	NA
chr1	32280192	32280309	MACS2/human/326_325_rep_D_induced2_peak_380	6.47961	NM_144569	BC069257
chr1	32403600	32403944	MACS2/human/326_325_rep_D_induced2_peak_384	6.23701	NM_080391	PTP4A2
chr1	32538514	32538682	MACS2/human/326_325_rep_D_induced2_peak_385	4.13066	NM_018056	TMEM39B
chr1	32636517	32636755	MACS2/human/326_325_rep_D_induced2_peak_386	12.6545	NM_012316	KPNA6
chr1	32645296	32645471	MACS2/human/326_325_rep_D_induced2_peak_387	8.04033	NM_175852	TXLNA
chr1	32673301	32673406	MACS2/human/326_325_rep_D_induced2_peak_390	5.24977	NM_001160042	IQCC
chr1	32681935	32682243	MACS2/human/326_325_rep_D_induced2_peak_391	12.9742	NM_019118	TMEM234
chr1	32800076	32800184	MACS2/human/326_325_rep_D_induced2_peak_394	4.12394	NR_052852	MARCKSL1
chr1	32801620	32801824	MACS2/human/326_325_rep_D_induced2_peak_395	6.19496	NM_023009	MARCKSL1
chr1	32834119	32834242	MACS2/human/326_325_rep_D_induced2_peak_396	4.29185	NR_125352	NA
chr1	32841860	32842024	MACS2/human/326_325_rep_D_induced2_peak_397	4.53077	NR_125352	NA
chr1	32859636	32859741	MACS2/human/326_325_rep_D_induced2_peak_399	5.90274	NR_125352	NA
chr1	33116802	33116938	MACS2/human/326_325_rep_D_induced2_peak_402	5.01883	NM_001135255	RBBP4
chr1	33161625	33161730	MACS2/human/326_325_rep_D_induced2_peak_403	5.74634	NM_001161708	SYNC
chr1	33282808	33282942	MACS2/human/326_325_rep_D_induced2_peak_404	4.57868	NM_003680	YARS
chr1	33292160	33292396	MACS2/human/326_325_rep_D_induced2_peak_405	7.35331	NM_022753	S100PBP
chr1	33402703	33402819	MACS2/human/326_325_rep_D_induced2_peak_408	4.26223	NM_001127361	RNF19B
chr1	33502322	33502515	MACS2/human/326_325_rep_D_induced2_peak_410	4.81355	NR_037592	AK2
chr1	33623799	33623915	MACS2/human/326_325_rep_D_induced2_peak_411	6.04413	NM_018207	TRIM62
chr1	33765043	33765250	MACS2/human/326_325_rep_D_induced2_peak_412	9.14718	NM_152493	ZNF362
chr1	33790281	33790545	MACS2/human/326_325_rep_D_induced2_peak_413	6.48533	NM_198040	PHC2
chr1	33944824	33945109	MACS2/human/326_325_rep_D_induced2_peak_416	7.27301	NM_145238	ZSCAN20
chr1	33958968	33959137	MACS2/human/326_325_rep_D_induced2_peak_417	10.455	NM_145238	ZSCAN20
chr1	35320931	35321418	MACS2/human/326_325_rep_D_induced2_peak_419	11.4046	NM_001164825	SMIM12
chr1	35442082	35442242	MACS2/human/326_325_rep_D_induced2_peak_420	10.0004	NR_037869	LOC653160
chr1	35972530	35972635	MACS2/human/326_325_rep_D_induced2_peak_422	5.07409	NM_024874	KIAA0319L
chr1	36023407	36023527	MACS2/human/326_325_rep_D_induced2_peak_423	5.34514	NM_014284	NCDN
chr1	36026040	36026226	MACS2/human/326_325_rep_D_induced2_peak_424	8.46207	NM_014284	NCDN
chr1	36060183	36060322	MACS2/human/326_325_rep_D_induced2_peak_425	6.21762	NM_178548	TFAP2E
chr1	36181491	36181659	MACS2/human/326_325_rep_D_induced2_peak_426	5.39479	NM_152374	C1orf216
chr1	36184320	36184624	MACS2/human/326_325_rep_D_induced2_peak_427	4.7829	NM_152374	C1orf216
chr1	36235446	36235567	MACS2/human/326_325_rep_D_induced2_peak_428	6.06323	NM_001190481	CLSPN
chr1	36348884	36348994	MACS2/human/326_325_rep_D_induced2_peak_429	5.92342	NM_012199	AK025726
chr1	36554490	36554634	MACS2/human/326_325_rep_D_induced2_peak_430	6.75945	NM_017825	ADPRHL2
chr1	36602634	36602810	MACS2/human/326_325_rep_D_induced2_peak_431	5.92748	NR_073097	NA
chr1	36614946	36615069	MACS2/human/326_325_rep_D_induced2_peak_432	5.15447	NR_073097	NA
chr1	36621761	36621954	MACS2/human/326_325_rep_D_induced2_peak_433	4.94621	NM_001286366	NA
chr1	36786683	36786808	MACS2/human/326_325_rep_D_induced2_peak_435	4.90803	NM_001162530	SH3D21
chr1	36787669	36788336	MACS2/human/326_325_rep_D_induced2_peak_436	10.0007	NR_130899	NA
chr1	36788580	36788749	MACS2/human/326_325_rep_D_induced2_peak_437	5.34689	NM_018166	EVA1B
chr1	36789020	36789214	MACS2/human/326_325_rep_D_induced2_peak_438	8.1021	NR_130899	NA
chr1	36851346	36851485	MACS2/human/326_325_rep_D_induced2_peak_439	6.37192	NM_001282547	NA
chr1	36859316	36859827	MACS2/human/326_325_rep_D_induced2_peak_440	9.0214	NM_032881	LSM10
chr1	36863350	36863501	MACS2/human/326_325_rep_D_induced2_peak_441	7.54286	NM_032881	LSM10
chr1	37920620	37920725	MACS2/human/326_325_rep_D_induced2_peak_442	5.56974	NR_038842	LOC728431
chr1	37980231	37980339	MACS2/human/326_325_rep_D_induced2_peak_444	4.57	NR_073092	MEAF6
chr1	38001555	38001695	MACS2/human/326_325_rep_D_induced2_peak_445	5.80432	NM_024700	SNIP1
chr1	38265449	38265837	MACS2/human/326_325_rep_D_induced2_peak_448	6.63031	NM_152496	MANEAL
chr1	38266025	38266198	MACS2/human/326_325_rep_D_induced2_peak_449	5.13217	NM_001031740	MANEAL
chr1	38287894	38288068	MACS2/human/326_325_rep_D_induced2_peak_451	9.11473	NM_005955	MTF1
chr1	38471040	38471173	MACS2/human/326_325_rep_D_induced2_peak_454	4.97609	NM_004468	FHL3
chr1	39333255	39333360	MACS2/human/326_325_rep_D_induced2_peak_457	4.55982	NR_037636	NA
chr1	39338912	39339018	MACS2/human/326_325_rep_D_induced2_peak_458	8.39963	NR_037632	NA
chr1	39407354	39407459	MACS2/human/326_325_rep_D_induced2_peak_459	7.53438	NM_017821	RHBDL2
chr1	39492030	39492163	MACS2/human/326_325_rep_D_induced2_peak_461	7.90604	NM_004552	NDUFS5
chr1	39853899	39854104	MACS2/human/326_325_rep_D_induced2_peak_464	4.17083	NM_012090	MACF1
chr1	39877235	39877361	MACS2/human/326_325_rep_D_induced2_peak_465	6.7848	NM_015038	KIAA0754
chr1	39877605	39877890	MACS2/human/326_325_rep_D_induced2_peak_466	6.80382	NM_015038	KIAA0754
chr1	39879978	39880086	MACS2/human/326_325_rep_D_induced2_peak_467	6.01723	NM_015038	KIAA0754
chr1	39957324	39957494	MACS2/human/326_325_rep_D_induced2_peak_468	7.91492	NM_181809	BMP8A
chr1	40150233	40150354	MACS2/human/326_325_rep_D_induced2_peak_474	5.48509	NM_001282397	NA
chr1	40156954	40157063	MACS2/human/326_325_rep_D_induced2_peak_475	5.02102	NM_001282397	NA
chr1	40225803	40225908	MACS2/human/326_325_rep_D_induced2_peak_476	5.85915	NM_001720	AB075489
chr1	40236374	40236487	MACS2/human/326_325_rep_D_induced2_peak_477	7.85736	NM_022120	OXCT2
chr1	40236564	40236782	MACS2/human/326_325_rep_D_induced2_peak_478	7.70536	NM_022120	OXCT2
chr1	40236902	40237007	MACS2/human/326_325_rep_D_induced2_peak_479	5.85915	NM_022120	OXCT2
chr1	40349049	40349158	MACS2/human/326_325_rep_D_induced2_peak_480	5.55988	NM_017646	AK304759
chr1	40506407	40506564	MACS2/human/326_325_rep_D_induced2_peak_481	4.77271	NM_006367	CAP1
chr1	40562786	40562912	MACS2/human/326_325_rep_D_induced2_peak_483	5.38758	NM_001142604	PPT1
chr1	40704728	40704931	MACS2/human/326_325_rep_D_induced2_peak_484	7.14073	NM_012421	RLF
chr1	40705868	40706116	MACS2/human/326_325_rep_D_induced2_peak_485	9.48317	NM_012421	RLF
chr1	40839443	40839548	MACS2/human/326_325_rep_D_induced2_peak_487	7.20721	NM_022733	SMAP2
chr1	40916368	40916473	MACS2/human/326_325_rep_D_induced2_peak_488	4.87352	NM_023070	ZFP69B
chr1	40928107	40928481	MACS2/human/326_325_rep_D_induced2_peak_489	8.97233	NM_023070	ZFP69B
chr1	40997347	40997462	MACS2/human/326_325_rep_D_induced2_peak_490	6.47075	NM_152373	ZNF684
chr1	41827630	41827735	MACS2/human/326_325_rep_D_induced2_peak_494	6.31152	NM_001291281	NA
chr1	42922219	42922463	MACS2/human/326_325_rep_D_induced2_peak_498	5.35848	NM_001287510	NA
chr1	43148070	43148443	MACS2/human/326_325_rep_D_induced2_peak_500	10.0237	NM_004559	YBX1
chr1	43240938	43241050	MACS2/human/326_325_rep_D_induced2_peak_503	7.85736	NR_040733	NA
chr1	43308613	43308746	MACS2/human/326_325_rep_D_induced2_peak_504	8.54397	NM_018538	ERMAP
chr1	43392521	43392765	MACS2/human/326_325_rep_D_induced2_peak_506	4.27775	NM_006516	SLC2A1
chr1	43424283	43424545	MACS2/human/326_325_rep_D_induced2_peak_508	8.20774	NM_006516	SLC2A1
chr1	43637809	43637949	MACS2/human/326_325_rep_D_induced2_peak_509	6.6599	NM_006824	DL489965
chr1	43824663	43824768	MACS2/human/326_325_rep_D_induced2_peak_510	4.45027	NM_001255	CDC20
chr1	43829362	43829562	MACS2/human/326_325_rep_D_induced2_peak_511	4.44844	NM_001256402	ELOVL1
chr1	43831237	43831385	MACS2/human/326_325_rep_D_induced2_peak_512	7.79338	NR_046117	ELOVL1
chr1	43833234	43833339	MACS2/human/326_325_rep_D_induced2_peak_513	6.19188	NM_001256399	ELOVL1
chr1	43833544	43833689	MACS2/human/326_325_rep_D_induced2_peak_514	7.21857	NR_046117	ELOVL1
chr1	43996572	43996685	MACS2/human/326_325_rep_D_induced2_peak_516	4.02823	NM_130440	PTPRF
chr1	44170168	44170424	MACS2/human/326_325_rep_D_induced2_peak_518	15.9373	NM_014663	KDM4A
chr1	44402362	44402481	MACS2/human/326_325_rep_D_induced2_peak_520	9.05083	NM_001136215	ARTN
chr1	44402673	44402779	MACS2/human/326_325_rep_D_induced2_peak_521	6.0275	NM_001136215	ARTN
chr1	44412642	44412969	MACS2/human/326_325_rep_D_induced2_peak_522	13.9064	NM_014652	IPO13
chr1	44415334	44415854	MACS2/human/326_325_rep_D_induced2_peak_523	9.75526	NM_014652	IPO13
chr1	44435687	44435820	MACS2/human/326_325_rep_D_induced2_peak_524	9.72979	NM_001039589	DPH2
chr1	44440617	44440794	MACS2/human/326_325_rep_D_induced2_peak_525	9.75336	NM_001039457	ATP6V0B
chr1	44456041	44456348	MACS2/human/326_325_rep_D_induced2_peak_527	12.4114	NM_001005417	B4GALT2
chr1	44496991	44497096	MACS2/human/326_325_rep_D_induced2_peak_528	5.04605	NR_048549	NA
chr1	45190404	45190547	MACS2/human/326_325_rep_D_induced2_peak_534	6.47961	NM_001145636	C1orf228
chr1	45241260	45241365	MACS2/human/326_325_rep_D_induced2_peak_535	4.47816	NM_001012	RPS8
chr1	45266038	45266192	MACS2/human/326_325_rep_D_induced2_peak_537	4.90391	NM_004073	PLK3
chr1	45279377	45279539	MACS2/human/326_325_rep_D_induced2_peak_538	4.25237	NM_001136537	BTBD19
chr1	45452124	45452256	MACS2/human/326_325_rep_D_induced2_peak_539	9.06619	NM_001166588	EIF2B3
chr1	45477939	45478044	MACS2/human/326_325_rep_D_induced2_peak_540	5.90274	NR_036510	UROD
chr1	45808956	45809081	MACS2/human/326_325_rep_D_induced2_peak_543	8.08099	NM_025077	TOE1
chr1	46049739	46049894	MACS2/human/326_325_rep_D_induced2_peak_544	4.331	NM_002482	NASP
chr1	46654398	46654542	MACS2/human/326_325_rep_D_induced2_peak_548	4.02688	NM_001290129	NA
chr1	46663978	46664084	MACS2/human/326_325_rep_D_induced2_peak_549	11.7933	NM_017739	POMGNT1
chr1	46669032	46669212	MACS2/human/326_325_rep_D_induced2_peak_550	6.04413	NM_001013615	LURAP1
chr1	46685539	46685769	MACS2/human/326_325_rep_D_induced2_peak_551	14.3153	NM_001243766	POMGNT1
chr1	47078735	47078867	MACS2/human/326_325_rep_D_induced2_peak_556	5.77376	NM_201403	MKNK1
chr1	47078961	47079103	MACS2/human/326_325_rep_D_induced2_peak_557	8.13648	NM_145279	MOB3C
chr1	47082380	47082497	MACS2/human/326_325_rep_D_induced2_peak_558	6.33121	NM_201403	MKNK1
chr1	47184437	47184794	MACS2/human/326_325_rep_D_induced2_peak_559	7.3405	NM_014774	EFCAB14
chr1	47655574	47655682	MACS2/human/326_325_rep_D_induced2_peak_561	5.97172	NM_005764	PDZK1IP1
chr1	47745899	47746004	MACS2/human/326_325_rep_D_induced2_peak_562	6.55986	NM_001282939	NA
chr1	47899149	47899258	MACS2/human/326_325_rep_D_induced2_peak_564	6.94383	NR_026878	FOXD2-AS1
chr1	47903730	47904190	MACS2/human/326_325_rep_D_induced2_peak_565	11.7617	NM_004474	FOXD2
chr1	47904393	47904527	MACS2/human/326_325_rep_D_induced2_peak_566	6.01059	NM_004474	FOXD2
chr1	47904970	47905213	MACS2/human/326_325_rep_D_induced2_peak_567	18.6899	NM_004474	FOXD2
chr1	51425743	51425874	MACS2/human/326_325_rep_D_induced2_peak_572	4.72327	NM_007051	FAF1
chr1	51434725	51435068	MACS2/human/326_325_rep_D_induced2_peak_573	5.45939	NM_001262	CDKN2C
chr1	51736839	51737093	MACS2/human/326_325_rep_D_induced2_peak_574	6.29736	NM_014372	RNF11
chr1	52344021	52344378	MACS2/human/326_325_rep_D_induced2_peak_575	6.94317	NM_002525	NRD1
chr1	52456250	52456361	MACS2/human/326_325_rep_D_induced2_peak_576	7.94157	NM_002867	RAB3B
chr1	52497978	52498278	MACS2/human/326_325_rep_D_induced2_peak_577	5.68298	NR_046406	NA
chr1	52940754	52940952	MACS2/human/326_325_rep_D_induced2_peak_579	6.03924	NM_001009881	ZCCHC11
chr1	52992025	52992130	MACS2/human/326_325_rep_D_induced2_peak_580	5.41478	NM_001009881	ZCCHC11
chr1	53018567	53018757	MACS2/human/326_325_rep_D_induced2_peak_581	8.82574	NM_001009881	ZCCHC11
chr1	53153244	53153787	MACS2/human/326_325_rep_D_induced2_peak_582	17.0933	NM_023077	SELRC1
chr1	53236805	53236923	MACS2/human/326_325_rep_D_induced2_peak_583	7.65246	NM_024646	ZYG11B
chr1	53704054	53704185	MACS2/human/326_325_rep_D_induced2_peak_585	7.31502	NM_002370	MAGOH
chr1	54411196	54411360	MACS2/human/326_325_rep_D_induced2_peak_586	15.1731	NM_016126	HSPB11
chr1	54605508	54605666	MACS2/human/326_325_rep_D_induced2_peak_589	6.47961	NM_201546	CYB5RL
chr1	54639633	54639739	MACS2/human/326_325_rep_D_induced2_peak_590	5.58563	NM_001031672	CYB5RL
chr1	54640113	54640310	MACS2/human/326_325_rep_D_induced2_peak_591	7.19721	NM_001031672	CYB5RL
chr1	54665867	54666001	MACS2/human/326_325_rep_D_induced2_peak_592	4.95484	NM_016491	MRPL37
chr1	54871871	54872063	MACS2/human/326_325_rep_D_induced2_peak_593	17.2169	NM_018070	SSBP3
chr1	55074751	55074865	MACS2/human/326_325_rep_D_induced2_peak_594	6.47961	NM_147161	ACOT11
chr1	55181561	55181690	MACS2/human/326_325_rep_D_induced2_peak_596	9.72423	NM_001291333	NA
chr1	55207606	55207784	MACS2/human/326_325_rep_D_induced2_peak_597	5.60535	NM_001291333	NA
chr1	55223897	55224037	MACS2/human/326_325_rep_D_induced2_peak_598	10.146	NM_152268	PARS2
chr1	55224320	55224504	MACS2/human/326_325_rep_D_induced2_peak_599	14.1599	NM_152268	PARS2
chr1	55317618	55317958	MACS2/human/326_325_rep_D_induced2_peak_600	5.87721	NM_014762	DHCR24
chr1	55352625	55352860	MACS2/human/326_325_rep_D_induced2_peak_601	10.1409	NM_014762	DHCR24
chr1	55534396	55534631	MACS2/human/326_325_rep_D_induced2_peak_603	9.42903	NM_015306	USP24
chr1	57044908	57045058	MACS2/human/326_325_rep_D_induced2_peak_606	6.8987	NM_003713	PPAP2B
chr1	57178113	57178245	MACS2/human/326_325_rep_D_induced2_peak_608	6.47961	NM_006252	PRKAA2
chr1	57284978	57285108	MACS2/human/326_325_rep_D_induced2_peak_611	6.47961	NM_001004303	BC048114
chr1	59165647	59165789	MACS2/human/326_325_rep_D_induced2_peak_615	4.52952	NM_001085487	MYSM1
chr1	59247413	59247905	MACS2/human/326_325_rep_D_induced2_peak_616	11.9887	NM_002228	JUN
chr1	59249564	59249683	MACS2/human/326_325_rep_D_induced2_peak_619	6.39746	NM_002228	JUN
chr1	63789153	63789341	MACS2/human/326_325_rep_D_induced2_peak_620	6.34585	NM_012183	FOXD3
chr1	63913284	63913474	MACS2/human/326_325_rep_D_induced2_peak_624	10.8296	NR_045147	ITGB3BP
chr1	64059065	64059430	MACS2/human/326_325_rep_D_induced2_peak_625	4.36836	NM_002633	PGM1
chr1	64239703	64240014	MACS2/human/326_325_rep_D_induced2_peak_626	9.02864	NM_001083592	ROR1
chr1	64643212	64643350	MACS2/human/326_325_rep_D_induced2_peak_628	4.70612	NM_005012	ROR1
chr1	64644422	64644527	MACS2/human/326_325_rep_D_induced2_peak_629	5.675	NM_005012	ROR1
chr1	65243499	65243665	MACS2/human/326_325_rep_D_induced2_peak_630	12.2944	NM_018211	RAVER2
chr1	65432030	65432183	MACS2/human/326_325_rep_D_induced2_peak_631	6.33919	NM_002227	BC035370
chr1	67390386	67390765	MACS2/human/326_325_rep_D_induced2_peak_640	6.92084	NM_001146110	MIER1
chr1	67895905	67896061	MACS2/human/326_325_rep_D_induced2_peak_641	5.44776	NM_015640	SERBP1
chr1	68150918	68151046	MACS2/human/326_325_rep_D_induced2_peak_642	6.21298	NM_001199742	GADD45A
chr1	68297998	68298113	MACS2/human/326_325_rep_D_induced2_peak_644	6.56725	NR_040077	BC020917
chr1	68298988	68299097	MACS2/human/326_325_rep_D_induced2_peak_645	5.19574	NM_018841	GNG12
chr1	68698061	68698197	MACS2/human/326_325_rep_D_induced2_peak_646	7.58219	NM_024911	WLS
chr1	70671105	70671213	MACS2/human/326_325_rep_D_induced2_peak_650	5.99557	NM_017768	LRRC40
chr1	70820142	70820376	MACS2/human/326_325_rep_D_induced2_peak_653	5.54529	NM_030816	ANKRD13C
chr1	74506982	74507113	MACS2/human/326_325_rep_D_induced2_peak_654	6.47961	NM_001105659	LRRIQ3
chr1	74930371	74930550	MACS2/human/326_325_rep_D_induced2_peak_655	6.47961	NM_001199327	CR627203
chr1	75198878	75198983	MACS2/human/326_325_rep_D_induced2_peak_657	4.56356	NR_027962	TYW3
chr1	77685004	77685111	MACS2/human/326_325_rep_D_induced2_peak_661	7.65246	NM_005482	PIGK
chr1	78353546	78353715	MACS2/human/326_325_rep_D_induced2_peak_665	27.2173	NR_103535	NA
chr1	78354710	78354815	MACS2/human/326_325_rep_D_induced2_peak_666	7.53438	NR_103535	NA
chr1	78956759	78956916	MACS2/human/326_325_rep_D_induced2_peak_669	5.73236	NM_001039585	PTGFR
chr1	82456091	82456196	MACS2/human/326_325_rep_D_induced2_peak_670	6.70012	NM_001297705	NA
chr1	82456517	82456685	MACS2/human/326_325_rep_D_induced2_peak_671	15.8768	NM_001297705	NA
chr1	84543834	84544050	MACS2/human/326_325_rep_D_induced2_peak_672	5.34514	NM_002731	PRKACB
chr1	84944958	84945100	MACS2/human/326_325_rep_D_induced2_peak_674	9.00799	NM_025065	SPATA1
chr1	84971735	84971874	MACS2/human/326_325_rep_D_induced2_peak_675	4.87318	NM_005274	GNG5
chr1	85039928	85040055	MACS2/human/326_325_rep_D_induced2_peak_676	7.70736	NM_004388	CTBS
chr1	85110178	85110359	MACS2/human/326_325_rep_D_induced2_peak_677	6.47961	NM_001166294	SSX2IP
chr1	85666216	85666442	MACS2/human/326_325_rep_D_induced2_peak_679	9.05083	NM_032184	SYDE2
chr1	86046425	86046675	MACS2/human/326_325_rep_D_induced2_peak_680	10.557	NM_001554	AL832891
chr1	86048807	86048995	MACS2/human/326_325_rep_D_induced2_peak_681	9.34024	NM_001554	AL832891
chr1	86816001	86816116	MACS2/human/326_325_rep_D_induced2_peak_682	4.56896	NM_020729	ODF2L
chr1	86816219	86816346	MACS2/human/326_325_rep_D_induced2_peak_683	6.49632	NM_020729	ODF2L
chr1	87379661	87379788	MACS2/human/326_325_rep_D_induced2_peak_685	9.12605	NM_004261	2017-09-15
chr1	87599872	87599989	MACS2/human/326_325_rep_D_induced2_peak_686	9.85087	NR_026988	LOC339524
chr1	87794178	87794386	MACS2/human/326_325_rep_D_induced2_peak_687	12.4389	NM_006769	LMO4
chr1	87794575	87794769	MACS2/human/326_325_rep_D_induced2_peak_688	6.48833	NM_006769	LMO4
chr1	89299050	89299166	MACS2/human/326_325_rep_D_induced2_peak_689	6.16625	NM_006256	PKN2
chr1	89738188	89738404	MACS2/human/326_325_rep_D_induced2_peak_693	8.20906	NM_001134486	GBP5
chr1	90049841	90049976	MACS2/human/326_325_rep_D_induced2_peak_694	8.1362	NM_001134476	LRRC8B
chr1	90058568	90058673	MACS2/human/326_325_rep_D_induced2_peak_695	6.55986	NM_001134476	LRRC8B
chr1	90178612	90178748	MACS2/human/326_325_rep_D_induced2_peak_696	6.47961	NM_032270	LRRC8C
chr1	90178884	90178990	MACS2/human/326_325_rep_D_induced2_peak_697	6.47961	NM_032270	LRRC8C
chr1	90286700	90286805	MACS2/human/326_325_rep_D_induced2_peak_698	4.38671	NM_001134479	LRRC8D
chr1	90400341	90400467	MACS2/human/326_325_rep_D_induced2_peak_699	10.0907	NM_001134479	LRRC8D
chr1	91989641	91989762	MACS2/human/326_325_rep_D_induced2_peak_701	8.41197	NM_001134420	CDC7
chr1	92764644	92764749	MACS2/human/326_325_rep_D_induced2_peak_706	4.52952	NM_024813	RPAP2
chr1	93712408	93712513	MACS2/human/326_325_rep_D_induced2_peak_709	5.27406	NM_206886	CCDC18
chr1	93811506	93811676	MACS2/human/326_325_rep_D_induced2_peak_710	5.22459	NM_001938	DR1
chr1	94047989	94048098	MACS2/human/326_325_rep_D_induced2_peak_711	4.69112	NM_003567	BCAR3
chr1	94147235	94147388	MACS2/human/326_325_rep_D_induced2_peak_712	4.89905	NM_003567	BCAR3
chr1	94639479	94640206	MACS2/human/326_325_rep_D_induced2_peak_716	13.672	NM_004815	ARHGAP29
chr1	95007163	95007343	MACS2/human/326_325_rep_D_induced2_peak_718	7.14184	NM_001178096	BC030750
chr1	95392480	95392695	MACS2/human/326_325_rep_D_induced2_peak_719	5.15203	NM_001286055	NA
chr1	95709960	95710156	MACS2/human/326_325_rep_D_induced2_peak_721	19.7579	NM_001199691	TMEM56-RWDD3
chr1	98511679	98511790	MACS2/human/326_325_rep_D_induced2_peak_723	5.74634	NR_046105	MIR137HG
chr1	98737335	98737464	MACS2/human/326_325_rep_D_induced2_peak_725	6.47961	NR_046088	LOC729987
chr1	100111686	100111800	MACS2/human/326_325_rep_D_induced2_peak_726	6.47961	NM_017734	PALMD
chr1	100315720	100315825	MACS2/human/326_325_rep_D_induced2_peak_729	4.78278	NM_000642	AGL
chr1	100387236	100387420	MACS2/human/326_325_rep_D_induced2_peak_730	6.47961	NM_000646	AGL
chr1	100503659	100503790	MACS2/human/326_325_rep_D_induced2_peak_731	6.42615	NM_033055	HIAT1
chr1	101339642	101339765	MACS2/human/326_325_rep_D_induced2_peak_736	8.99455	NM_001261442	EXTL2
chr1	101343230	101343335	MACS2/human/326_325_rep_D_induced2_peak_737	6.94198	NR_048570	NA
chr1	103455067	103455198	MACS2/human/326_325_rep_D_induced2_peak_739	6.31152	NM_001190709	COL11A1
chr1	104616047	104616268	MACS2/human/326_325_rep_D_induced2_peak_740	5.88265	NR_033990	LOC100129138
chr1	107599391	107600151	MACS2/human/326_325_rep_D_induced2_peak_741	8.92253	NM_018137	PRMT6
chr1	107600291	107600536	MACS2/human/326_325_rep_D_induced2_peak_742	18.762	NM_018137	PRMT6
chr1	107691010	107691165	MACS2/human/326_325_rep_D_induced2_peak_743	6.31152	NM_001113226	NTNG1
chr1	109419628	109419795	MACS2/human/326_325_rep_D_induced2_peak_748	6.43115	NM_013296	GPSM2
chr1	109513958	109514065	MACS2/human/326_325_rep_D_induced2_peak_749	6.92941	NM_001142551	WDR47
chr1	109757228	109757670	MACS2/human/326_325_rep_D_induced2_peak_751	10.6212	NR_034072	SARS
chr1	109793885	109793990	MACS2/human/326_325_rep_D_induced2_peak_752	6.1254	NM_001408	CELSR2
chr1	109794044	109794149	MACS2/human/326_325_rep_D_induced2_peak_753	5.73646	NM_001408	CELSR2
chr1	109817079	109817422	MACS2/human/326_325_rep_D_induced2_peak_754	17.3235	NM_001408	CELSR2
chr1	109968920	109969066	MACS2/human/326_325_rep_D_induced2_peak_756	9.37152	NM_001199772	PSMA5
chr1	110033972	110034160	MACS2/human/326_325_rep_D_induced2_peak_757	9.91495	NM_153340	ATXN7L2
chr1	110038585	110038721	MACS2/human/326_325_rep_D_induced2_peak_758	4.73531	NM_001134403	CYB561D1
chr1	110135014	110135149	MACS2/human/326_325_rep_D_induced2_peak_759	5.00908	NM_006496	GNAI3
chr1	110162490	110162663	MACS2/human/326_325_rep_D_induced2_peak_760	4.46275	NM_139156	AMPD2
chr1	110277324	110277481	MACS2/human/326_325_rep_D_induced2_peak_762	6.31307	NR_024537	GSTM3
chr1	110453481	110453653	MACS2/human/326_325_rep_D_induced2_peak_763	4.74109	NM_172212	CSF1
chr1	110465802	110466455	MACS2/human/326_325_rep_D_induced2_peak_764	7.48196	NM_172212	CSF1
chr1	110467770	110467893	MACS2/human/326_325_rep_D_induced2_peak_765	4.46275	NM_172212	CSF1
chr1	110471489	110472488	MACS2/human/326_325_rep_D_induced2_peak_766	17.7206	NM_000757	CSF1
chr1	110527429	110527545	MACS2/human/326_325_rep_D_induced2_peak_767	4.45067	NM_006621	AHCYL1
chr1	110596436	110596589	MACS2/human/326_325_rep_D_induced2_peak_768	8.41739	NR_073071	NA
chr1	110882678	110883041	MACS2/human/326_325_rep_D_induced2_peak_769	9.60485	NM_001201545	RBM15
chr1	110883399	110883896	MACS2/human/326_325_rep_D_induced2_peak_770	19.2815	NM_001201545	RBM15
chr1	110884269	110884430	MACS2/human/326_325_rep_D_induced2_peak_771	5.68298	NM_001201545	RBM15
chr1	110884582	110884833	MACS2/human/326_325_rep_D_induced2_peak_772	8.77719	NM_001201545	RBM15
chr1	112308775	112308978	MACS2/human/326_325_rep_D_induced2_peak_778	7.26584	NM_007204	DDX20
chr1	113161618	113161723	MACS2/human/326_325_rep_D_induced2_peak_780	6.68541	NM_017744	ST7L
chr1	113162444	113162592	MACS2/human/326_325_rep_D_induced2_peak_781	7.16109	NM_006135	CAPZA1
chr1	113249491	113249655	MACS2/human/326_325_rep_D_induced2_peak_783	4.45369	NM_001042679	RHOC
chr1	113249729	113249865	MACS2/human/326_325_rep_D_induced2_peak_784	8.16638	NM_001042678	RHOC
[truncated: 9,264 more rows]

## Sheet: human_uninduced1_FC4_genes
chr	peak_start	peak_end	Peak_id	Fold Change	Refseq_ID	Symbol
[truncated: 12,575 more rows]

## Sheet: human_uninduced2_FC4_genes
chr	peak_start	peak_end	Peak_id	Fold Change	Refseq_ID	Symbol
[truncated: 12,542 more rows]
